# Supplementary material for: Cold adaptation and horizontal gene transfer shape Antarctic sponge microbiomes
Source: Microbiome. 2025 Nov 26;13:243. doi: 10.1186/s40168-025-02262-z (PMC12659273; doi:10.1186/s40168-025-02262-z)
Supplement: Supplementary file 3 — Additional file 2: Supplementary Table S1. Supplementary Table S1. Metadata associated with the Antarctic, tropical, and temperate sponge microbiomes and Antarctic seawater microbiomes used in this study. Asterisks in "Sponge_status" indicate apparent classification of LMA sponges based on alpha diversity and phylum composition. Supplementary Table S2. Quantity and quality parameters of metagenomes (contigs, genes, annotations). Supplementary Table S3. List and counts of non-redundant genes classified into cold adaptation functions across all analyzed metagenomes. Supplementary Table S4. List and counts of non-redundant genes classified into the analyzed metabolic, resistance, and conjugative functions across all analyzed metagenomes. Supplementary Table S5. Pairwise PERMANOVA comparisons for the effect of the environment on the gene composition of microbiomes based on Bray–Curtis dissimilarities. Significance: "." indicates p < 0.05, "*" indicates p < 0.01, "**" indicates p ≤ 0.001. Supplementary Table S6. Gene proportions (%), abundance (RPKG), and diversity (Shannon index) of the functional groups analyzed in this study. The functional groups comprise cold adaptation, amino acid transport and metabolism (ATM), carbohydrate transport and metabolism (CTM), energy production and conversion (EPC), lipid transport and metabolism (LTM), metal and antibiotic resistance and metabolism (MAR), and machinery of integrative and conjugative elements (ICE). Supplementary Table S7. Taxonomy-assignment and quantity and quality parameters of MAGs (contigs, genes, annotations). Supplementary Table S8. Donor and recipient taxa of horizontally transferred functions for cold adaptation and the type of HGT event. [file 40168_2025_2262_MOESM2_ESM.xlsx]

## Sheet: Table S1
Supplementary Table S1. Metadata associated with the Antarctic, tropical, and temperate sponge microbiomes and Antarctic seawater microbiomes used in this study. Asterisks in "Sponge_status" indicate apparent classification of LMA sponges based on alpha diversity and phylum composition.
ID_microbiome_reads	ID_sample	Updated_sponge_species	Reference_study	Sponge_species_of_reference_study	BioProject_number	SRA_accession	Microbiome_source	MAG_generation	Habitat	Environment	Latitude	Longitude	Seawater_filter_size_µm	Sponge_class	Sponge_subclass	Sponge_order	Sponge_family	Sponge_genus	Sample_name	Sequencing_library	Sequencing_adapter_R1	Sequencing_adapter_R2	Sequencing_plataform	Sampling_year	Sampling_date	Sampling_location	Sampling_site	Sampling_depth_m		Sponge_status	Reference_of_sponge_status
GM1593-1	GM1593-1_Myxilla	Myxilla (Burtonanchora) lissostyla	Moreno-Pino et al., 2024	Myxilla (Burtonanchora) lissostyla	PRJNA874040	SRR25758464	Sponge	No	Antarctic sponge	Antarctic	-62.02	-58.88	NA	Demospongiae	Heteroscleromorpha	Poecilosclerida	Myxillidae	Myxilla (Burtonanchora)	Myxilla (Burtonanchora) lissostyla (specimen 1)	Truseq	AGATCGGAAGAGCACACGTCTGAACTCCAGTCA	AGATCGGAAGAGCGTCGTGTAGGGAAAGAGTGT	nextseq 500	2013	2013-01-13	King George Island	Fildes Bay	-		LMA*	Manrique-de-la-Cuba et al., 2024
GM1593-2	GM1593-2_Hymeniacidon	Hymeniacidon torquata	Moreno-Pino et al., 2024	Hymeniacidon torquata	PRJNA874040	SRR25758463	Sponge	No	Antarctic sponge	Antarctic	-62.02	-58.88	NA	Demospongiae	Heteroscleromorpha	Suberitida	Halichondriidae	Hymeniacidon	Hymeniacidon torquata	Truseq	AGATCGGAAGAGCACACGTCTGAACTCCAGTCA	AGATCGGAAGAGCGTCGTGTAGGGAAAGAGTGT	nextseq 500	2013	2013-01-18	King George Island	Fildes Bay	27		LMA	Diez-Vives et al., 2022
GM1593-3	GM1593-3_Leucetta	Leucetta antarctica	Moreno-Pino et al., 2024	Leucetta antarctica	PRJNA874040	SRR25758462	Sponge	No	Antarctic sponge	Antarctic	-62.02	-58.88	NA	Calcarea	Calcinea	Clathrinida	Leucettidae	Leucetta	Leucetta antarctica	Truseq	AGATCGGAAGAGCACACGTCTGAACTCCAGTCA	AGATCGGAAGAGCGTCGTGTAGGGAAAGAGTGT	nextseq 500	2013	2013-01-22	King George Island	Fildes Bay	27		LMA	Lurgi et al., 2019
GM1771-1	GM1771-1_Kirkpatrickia	Kirkpatrickia variolosa	Moreno-Pino et al., 2024	Kirkpatrickia variolosa	PRJNA874040	SRR25758461	Sponge	No	Antarctic sponge	Antarctic	-62.2	-58.94	NA	Demospongiae	Heteroscleromorpha	Poecilosclerida	Hymedesmiidae	Kirkpatrickia	Kirkpatrickia variolosa	Truseq	AGATCGGAAGAGCACACGTCTGAACTCCAGTCA	AGATCGGAAGAGCGTCGTGTAGGGAAAGAGTGT	nextseq 500	2013	2013-01-22	King George Island	Fildes Bay	17		LMA	Diez-Vives et al., 2022
GM1771-2	GM1771-2_Megaciella aff.	Megaciella aff. annectens	Moreno-Pino et al., 2024	Megaciella aff. annectens	PRJNA874040	SRR25758460	Sponge	No	Antarctic sponge	Antarctic	-62.02	-58.88	NA	Demospongiae	Heteroscleromorpha	Poecilosclerida	Acarnidae	Megaciella aff.	Megaciella aff. annectens	Truseq	AGATCGGAAGAGCACACGTCTGAACTCCAGTCA	AGATCGGAAGAGCGTCGTGTAGGGAAAGAGTGT	nextseq 500	2013	2013-01-22	King George Island	Fildes Bay	27		LMA*	Manrique-de-la-Cuba et al., 2024
GM1771-3	GM1771-3_Mycale	Mycale (Aegogropila) magellanica	Moreno-Pino et al., 2024	Mycale magellanica	PRJNA874040	SRR25758458	Sponge	No	Antarctic sponge	Antarctic	-62.21	-58.95	NA	Demospongiae	Heteroscleromorpha	Poecilosclerida	Mycalidae	Mycale (Aegogropila)	Mycale (Aegogropila) magellanica	Truseq	AGATCGGAAGAGCACACGTCTGAACTCCAGTCA	AGATCGGAAGAGCGTCGTGTAGGGAAAGAGTGT	nextseq 500	2014	2014-01-13	King George Island	Fildes Bay	9		LMA	Diez-Vives et al., 2022
GM1771-4	GM1771-4_Leucetta	Leucetta sp.	Moreno-Pino et al., 2024	Leucetta sp.	PRJNA874040	SRR25758456	Sponge	No	Antarctic sponge	Antarctic	-62.19	-58.88	NA	Calcarea	Calcinea	Clathrinida	Leucettidae	Leucetta	Leucetta sp.	Truseq	AGATCGGAAGAGCACACGTCTGAACTCCAGTCA	AGATCGGAAGAGCGTCGTGTAGGGAAAGAGTGT	nextseq 500	2015	2015-01-13	King George Island	Fildes Bay	25		LMA	Lurgi et al., 2019
GM1771-6	GM1771-6_Neofibularia	Neofibularia sp.	Moreno-Pino et al., 2024	Neofibularia sp.	PRJNA874040	SRR25758457	Sponge	No	Antarctic sponge	Antarctic	-62.19	-58.88	NA	Demospongiae	Heteroscleromorpha	Biemnida	Biemnidae	Neofibularia	Neofibularia sp.	Truseq	AGATCGGAAGAGCACACGTCTGAACTCCAGTCA	AGATCGGAAGAGCGTCGTGTAGGGAAAGAGTGT	nextseq 500	2015	2015-01-17	King George Island	Fildes Bay	13		LMA*	Manrique-de-la-Cuba et al., 2024
GM2034-10	GM2034-10_Myxilla	Myxilla (Burtonanchora) lissostyla	This study	Myxilla (Burtonanchora) lissostyla	PRJNA1263899	SRR33616127	Sponge	Yes	Antarctic sponge	Antarctic	-60.4901	-59.6687	NA	Demospongiae	Heteroscleromorpha	Poecilosclerida	Myxillidae	Myxilla (Burtonanchora)	Myxilla (Burtonanchora) lissostyla (specimen 2)	Truseq	AGATCGGAAGAGCACACGTCTGAACTCCAGTCA	AGATCGGAAGAGCGTCGTGTAGGGAAAGAGTGT	Hiseq	2020	2020-12-28	Greenwich Island	Chile Bay	12		LMA*	Manrique-de-la-Cuba et al., 2024
GM2034-11	GM2034-11_Iophon	Iophon sp.	This study	Iophon sp.	PRJNA1263899	SRR33616126	Sponge	Yes	Antarctic sponge	Antarctic	-60.4901	-59.6687	NA	Demospongiae	Heteroscleromorpha	Poecilosclerida	Acarnidae	Iophon	Iophon sp.	Truseq	AGATCGGAAGAGCACACGTCTGAACTCCAGTCA	AGATCGGAAGAGCGTCGTGTAGGGAAAGAGTGT	Hiseq	2021	2021-01-05	Greenwich Island	Chile Bay	12		LMA*	Manrique-de-la-Cuba et al., 2024
GM2034-15	GM2034-15_Mycale	Mycale (Oxymycale) acerata	This study	Mycale acerata	PRJNA1263899	SRR33616125	Sponge	Yes	Antarctic sponge	Antarctic	-60.4901	-59.6687	NA	Demospongiae	Heteroscleromorpha	Poecilosclerida	Mycalidae	Mycale (Oxymycale)	Mycale (Oxymycale) acerata (specimen 1)	Truseq	AGATCGGAAGAGCACACGTCTGAACTCCAGTCA	AGATCGGAAGAGCGTCGTGTAGGGAAAGAGTGT	Hiseq	2021	2021-01-28	Greenwich Island	Chile Bay	11		LMA	Diez-Vives et al., 2022
GM2034-1	GM2034-1_Dendrilla	Dendrilla antarctica	This study	Dendrilla antarctica	PRJNA1263899	SRR33616140	Sponge	Yes	Antarctic sponge	Antarctic	-62.4953	-59.6843	NA	Demospongiae	Keratosa	Dendroceratida	Darwinellidae	Dendrilla	Dendrilla antarctica (specimen 1)	Truseq	AGATCGGAAGAGCACACGTCTGAACTCCAGTCA	AGATCGGAAGAGCGTCGTGTAGGGAAAGAGTGT	Hiseq	2018	2018-12-06	Greenwich Island	Chile Bay	17		LMA*	Manrique-de-la-Cuba et al., 2024
GM2034-2	GM2034-2_Dendrilla	Dendrilla antarctica	This study	Dendrilla antarctica	PRJNA1263899	SRR33616139	Sponge	Yes	Antarctic sponge	Antarctic	-62.4953	-59.6843	NA	Demospongiae	Keratosa	Dendroceratida	Darwinellidae	Dendrilla	Dendrilla antarctica (specimen 2)	Truseq	AGATCGGAAGAGCACACGTCTGAACTCCAGTCA	AGATCGGAAGAGCGTCGTGTAGGGAAAGAGTGT	Hiseq	2018	2018-12-06	Greenwich Island	Chile Bay	17		LMA*	Manrique-de-la-Cuba et al., 2024
GM2034-3	GM2034-3_Dendrilla	Dendrilla antarctica	This study	Dendrilla antarctica	PRJNA1263899	SRR33616131	Sponge	Yes	Antarctic sponge	Antarctic	-62.4902	-59.669	NA	Demospongiae	Keratosa	Dendroceratida	Darwinellidae	Dendrilla	Dendrilla antarctica (specimen 3)	Truseq	AGATCGGAAGAGCACACGTCTGAACTCCAGTCA	AGATCGGAAGAGCGTCGTGTAGGGAAAGAGTGT	Hiseq	2019	2019-12-05	Greenwich Island	Chile Bay	15		LMA*	Manrique-de-la-Cuba et al., 2024
GM2034-4	GM2034-4_Myxilla	Myxilla (Burtonanchora) lissostyla	This study	Myxilla (Burtonanchora) lissostyla	PRJNA1263899	SRR33616130	Sponge	Yes	Antarctic sponge	Antarctic	-62.4902	-59.669	NA	Demospongiae	Heteroscleromorpha	Poecilosclerida	Myxillidae	Myxilla (Burtonanchora)	Myxilla (Burtonanchora) lissostyla (specimen 3)	Truseq	AGATCGGAAGAGCACACGTCTGAACTCCAGTCA	AGATCGGAAGAGCGTCGTGTAGGGAAAGAGTGT	Hiseq	2019	2019-12-07	Greenwich Island	Chile Bay	11		LMA*	Manrique-de-la-Cuba et al., 2024
GM2034-5	GM2034-5_Mycale	Mycale (Oxymycale) acerata	This study	Mycale acerata	PRJNA1263899	SRR33616129	Sponge	Yes	Antarctic sponge	Antarctic	-62.4899	-59.6682	NA	Demospongiae	Heteroscleromorpha	Poecilosclerida	Mycalidae	Mycale (Oxymycale)	Mycale (Oxymycale) acerata (specimen 2)	Truseq	AGATCGGAAGAGCACACGTCTGAACTCCAGTCA	AGATCGGAAGAGCGTCGTGTAGGGAAAGAGTGT	Hiseq	2020	2020-02-25	Greenwich Island	Chile Bay	13		LMA	Diez-Vives et al., 2022
GM2034-6	GM2034-6_Myxilla	Myxilla (Burtonanchora) lissostyla	This study	Myxilla (Burtonanchora) lissostyla	PRJNA1263899	SRR33616128	Sponge	Yes	Antarctic sponge	Antarctic	-62.4899	-59.6682	NA	Demospongiae	Heteroscleromorpha	Poecilosclerida	Myxillidae	Myxilla (Burtonanchora)	Myxilla (Burtonanchora) lissostyla (specimen 4)	Truseq	AGATCGGAAGAGCACACGTCTGAACTCCAGTCA	AGATCGGAAGAGCGTCGTGTAGGGAAAGAGTGT	Hiseq	2020	2020-02-25	Greenwich Island	Chile Bay	13		LMA*	Manrique-de-la-Cuba et al., 2024
ERR1103454	ERR1103454_Spongia	Spongia officinalis	Karimi et al., 2017	Spongia officinalis	PRJEB11585	ERR1103454	Sponge	No	Temperate sponge	Temperate	36.9798	-7.98911	NA	Demospongiae	Keratosa	Dictyoceratida	Spongiidae	Spongia	Spongia officinalis	Nextera DNA	CTGTCTCTTATACACATCT	CTGTCTCTTATACACATCT	HiSeq 2500	2014	NA	Algarve; southern Portugal	Pedra da Greta	20		HMA	Erwin et al., 2015
SRR10090327	SRR10090327_Mycale	Mycale (Mycale) ernsthentscheli	Storey et al., 2020	Mycale hentscheli	PRJNA515312	SRR10090327	Sponge	No	Temperate sponge	Temperate	-41.16	173.86	NA	Demospongiae	Heteroscleromorpha	Poecilosclerida	Mycalidae	Mycale (Mycale)	Mycale (Mycale) ernsthentscheli	TruSeq	AGATCGGAAGAGCACACGTCTGAACTCCAGTCA	AGATCGGAAGAGCGTCGTGTAGGGAAAGAGTGT	HiSeq 2500	2003	2003-05-01	South Island of New Zealand	Pelorus Sound	5-15		LMA	Erwin et al., 2016
SRR10090331	SRR10090331_Mycale	Mycale (Mycale) ernsthentscheli	Storey et al., 2020	Mycale hentscheli	PRJNA515312	SRR10090331	Sponge	No	Temperate sponge	Temperate	-41.16	173.86	NA	Demospongiae	Heteroscleromorpha	Poecilosclerida	Mycalidae	Mycale (Mycale)	Mycale (Mycale) ernsthentscheli	TruSeq	AGATCGGAAGAGCACACGTCTGAACTCCAGTCA	AGATCGGAAGAGCGTCGTGTAGGGAAAGAGTGT	HiSeq 2500	2014	2014-11-01	Marlborough Sounds; South Island of New Zealand	Capsize Point	5-15		LMA	Erwin et al., 2017
SRR10511994	SRR10511994_Crella	Crella incrustans levis	Taylor et al., 2020	Crella incrustans levis	PRJNA589708	SRR10511994	Sponge	No	Temperate sponge	Temperate	-33.991	151.233	NA	Demospongiae	Heteroscleromorpha	Poecilosclerida	Crellidae	Crella	Crella incrustans levis	-TruSeq	AGATCGGAAGAGCACACGTCTGAACTCCAGTCA	AGATCGGAAGAGCGTCGTGTAGGGAAAGAGTGT	HiSeq 2000	2016	2016-01-27	Australia: NSW	Bare Island	9		LMA	Lurgi et al., 2019
SRR10511995	SRR10511995_Cymbastela	Cymbastela concentrica	Taylor et al., 2020	Cymbastela concentrica	PRJNA589708	SRR10511995	Sponge	No	Temperate sponge	Temperate	-33.991	151.233	NA	Demospongiae	Heteroscleromorpha	Axinellida	Axinellidae	Cymbastela	Cymbastela concentrica	-TruSeq	AGATCGGAAGAGCACACGTCTGAACTCCAGTCA	AGATCGGAAGAGCGTCGTGTAGGGAAAGAGTGT	Genome Analyzer II	2009	2009-09-15	Australia: NSW	Bare Island	10		HMA/LMA	Diez-Vives et al., 2022/ Glasl et al., 2018/ Erwin et al., 2015
SRR10511996	SRR10511996_Scopalina	Scopalina sp.	Taylor et al., 2020	Scopalina sp.	PRJNA589708	SRR10511996	Sponge	No	Temperate sponge	Temperate	-33.991	151.233	NA	Demospongiae	Heteroscleromorpha	Bubarida	Dictyonellidae	Scopalina	Scopalina sp.	-Nextera	CTGTCTCTTATACACATCT	CTGTCTCTTATACACATCT	Miseq	2009	2009-09-23	Australia: NSW	Bare Island	9		LMA	Gloeckner et al., 2014
SRR10694908	SRR10694908_Coscinoderma	Coscinoderma mathewsi	Glasl et al., 2020	Coscinoderma mathewsi	PRJNA594068	SRR10694908	Sponge	No	Tropical sponge	Tropical	-19.9326	146.519	NA	Demospongiae	Keratosa	Dictyoceratida	Spongiidae	Coscinoderma	Coscinoderma mathewsi	Nextera XT	CTGTCTCTTATACACATCT	CTGTCTCTTATACACATCT	HiSeq 2500	2016	2016-08-01	Magnetic Island; Australia: Great Barrier Reef	Geoffrey Bay	7		HMA	Diez-Vives et al., 2022
SRR10987117	SRR10987117_Mycale	Mycale (Mycale) ernsthentscheli	Rust et al., 2020	Mycale hentscheli	PRJNA603662	SRR10987117	Sponge	No	Temperate sponge	Temperate	-41.0835	173.947	NA	Demospongiae	Heteroscleromorpha	Poecilosclerida	Mycalidae	Mycale (Mycale)	Mycale (Mycale) ernsthentscheli	-TruSeq	AGATCGGAAGAGCACACGTCTGAACTCCAGTCA	AGATCGGAAGAGCGTCGTGTAGGGAAAGAGTGT	HiSeq 2500	2006	NA	South Island of New Zealand	Pelorus Sound	30		LMA	Erwin et al., 2015
SRR10996906	SRR10996906_Cliona	Cliona orientalis	Robbins et al., 2020	Cliona orientalis	PRJNA602572	SRR10996906	Sponge	No	Tropical sponge	Tropical	-18.8325	147.633	NA	Demospongiae	Heteroscleromorpha	Clionaida	Clionaidae	Cliona	Cliona orientalis	Nextera XT	CTGTCTCTTATACACATCT	CTGTCTCTTATACACATCT	NextSeq 500	2015	2015-12-22	Australia: Great Barrier Reef	Davies Reef	NA		LMA	Sacristan-Soriano et al., 2020/ Lurgi et al., 2019
SRR10996922	SRR10996922_Stylissa	Stylissa flabelliformis	Robbins et al., 2020	Stylissa flabelliformis	PRJNA602572	SRR10996922	Sponge	No	Tropical sponge	Tropical	-18.8325	147.633	NA	Demospongiae	Heteroscleromorpha	Axinellida	Axinellidae	Stylissa	Stylissa flabelliformis	Truseq (corregido)	AGATCGGAAGAGCACACGTCTGAACTCCAGTCA	AGATCGGAAGAGCGTCGTGTAGGGAAAGAGTGT	NextSeq 500	2015	2015-12-22	Australia: Great Barrier Reef	Davies Reef	NA		LMA	Cleary et al., 2019
SRR10996927	SRR10996927_Rhopaloeides	Rhopaloeides odorabile	Robbins et al., 2020	Rhopaloeides odorabile	PRJNA602572	SRR10996927	Sponge	No	Tropical sponge	Tropical	-18.7635	146.519	NA	Demospongiae	Keratosa	Dictyoceratida	Spongiidae	Rhopaloeides	Rhopaloeides odorabile	Nextera DNA Flex	CTGTCTCTTATACACATCT	CTGTCTCTTATACACATCT	NextSeq 500	2018	2018-10-25	Australia: Great Barrier Reef	Esk Island	NA		HMA	Lurgi et al., 2019
SRR10996931	SRR10996931_Ircinia	Ircinia ramosa	Robbins et al., 2020	Ircinia ramosa	PRJNA602572	SRR10996931	Sponge	No	Tropical sponge	Tropical	-18.8325	147.633	NA	Demospongiae	Keratosa	Dictyoceratida	Irciniidae	Ircinia	Ircinia ramosa	Truseq (corregido)	AGATCGGAAGAGCACACGTCTGAACTCCAGTCA	AGATCGGAAGAGCGTCGTGTAGGGAAAGAGTGT	NextSeq 500	2015	2015-12-22	Australia: Great Barrier Reef	Davies Reef	NA		HMA	Erwin et al., 2012
SRR10996933	SRR10996933_Coscinoderma	Coscinoderma mathewsi	Robbins et al., 2020	Coscinoderma mathewsi	PRJNA602572	SRR10996933	Sponge	No	Tropical sponge	Tropical	-18.8325	147.633	NA	Demospongiae	Keratosa	Dictyoceratida	Spongiidae	Coscinoderma	Coscinoderma mathewsi	Nextera XT	CTGTCTCTTATACACATCT	CTGTCTCTTATACACATCT	NextSeq 500	2015	2015-12-22	Australia: Great Barrier Reef	Davies Reef	NA		HMA	Diez-Vives et al., 2022
SRR10996935	SRR10996935_Phyllospongia	Phyllospongia foliascens	Robbins et al., 2020	Carteriospongia foliascens	PRJNA602572	SRR10996935	Sponge	No	Tropical sponge	Tropical	-18.8325	147.633	NA	Demospongiae	Keratosa	Dictyoceratida	Thorectidae	Phyllospongia	Phyllospongia foliascens	Nextera XT	CTGTCTCTTATACACATCT	CTGTCTCTTATACACATCT	NextSeq 500	2015	2015-12-22	Australia: Great Barrier Reef	Davies Reef	NA		LMA	Lurgi et al., 2019
SRR11243377	SRR11243377_Crambe	Crambe crambe	Taylor et al., 2020	Crambe crambe	PRJNA589708	SRR11243377	Sponge	No	Temperate sponge	Temperate	42.45	3.1	NA	Demospongiae	Heteroscleromorpha	Poecilosclerida	Esperiopsidae	Crambe	Crambe crambe	-TruSeq	AGATCGGAAGAGCACACGTCTGAACTCCAGTCA	AGATCGGAAGAGCGTCGTGTAGGGAAAGAGTGT	HiSeq 1000	2012	2012-01-14	Spain: Cala Montgo	NA	16		LMA	Lurgi et al., 2019
SRR11455656	SRR11455656_Vazella	Vazella pourtalesii	Bayer et al., 2020	Vazella pourtalesii	PRJNA613976	SRR11455656	Sponge	No	Temperate sponge	Temperate	43.8942	-63.076	NA	Hexactinellida	Hexasterophora	Lyssacinosida	Rossellidae	Vazella	Vazella pourtalesii	Nextera XT	CTGTCTCTTATACACATCT	CTGTCTCTTATACACATCT	HiSeq 4000	2017	2017-09-03	Eastern Canada	Scotian Shelf off Nova Scotia	161		LMA	Martijn et al., 2020
SRR3473501	SRR3473501_Petrosia	Petrosia (Petrosia) ficiformis	Horn et al., 2016	Petrosia ficiformis	PRJNA318959	SRR3473501	Sponge	No	Temperate sponge	Temperate	36.7661	24.5153	NA	Demospongiae	Heteroscleromorpha	Haplosclerida	Petrosiidae	Petrosia (Petrosia)	Petrosia (Petrosia) ficiformis	-TruSeq	AGATCGGAAGAGCACACGTCTGAACTCCAGTCA	AGATCGGAAGAGCGTCGTGTAGGGAAAGAGTGT	Miseq	2013	2013-05-29	Greece: Milos	Mediterranean Sea	5-7		HMA	Lurgi et al., 2019
SRR3473948	SRR3473948_Sarcotragus	Sarcotragus foetidus	Horn et al., 2016	Sarcotragus foetidus	PRJNA318959	SRR3473948	Sponge	No	Temperate sponge	Temperate	36.7661	24.5153	NA	Demospongiae	Keratosa	Dictyoceratida	Irciniidae	Sarcotragus	Sarcotragus foetidus	-TruSeq	AGATCGGAAGAGCACACGTCTGAACTCCAGTCA	AGATCGGAAGAGCGTCGTGTAGGGAAAGAGTGT	Miseq	2013	2013-05-29	Greece: Milos	Mediterranean Sea	5-7		HMA	Diez-Vives et al., 2022/ Lurgi et al., 2019
SRR496756	SRR496756_Neamphius	Neamphius huxleyi	Li et al., 2014	Neamphius huxleyi	SRA052801	SRR496756	Sponge	No	Tropical sponge	Tropical	30.1333	52.1183	NA	Demospongiae	Heteroscleromorpha	Tetractinellida	Thoosidae	Neamphius	Neamphius huxleyi	-TruSeq	AGATCGGAAGAGCACACGTCTGAACTCCAGTCA	AGATCGGAAGAGCGTCGTGTAGGGAAAGAGTGT	HiSeq 2000	2010	NA	Southwest Indian Ocean Ridge	NA	1800		NA	Diez-Vives et al., 2022
SRR5469151	SRR5469151_Dactylospongia	Dactylospongia elegans	Gao et al., 2017	Dactylospongia elegans	PRJNA383957	SRR5469151	Sponge	No	Tropical sponge	Tropical	16.4424	111.727	NA	Demospongiae	Keratosa	Dictyoceratida	Thorectidae	Dactylospongia	Dactylospongia elegans	TruSeq Nano DNA	AGATCGGAAGAGCACACGTCTGAACTCCAGTCA	AGATCGGAAGAGCGTCGTGTAGGGAAAGAGTGT	Miseq	2014	2013-06	South China Sea	Jinqing island	20		HMA	Diez-Vives et al., 2022
SRR7464845	SRR7464845_Hymedesmia	Hymedesmia (Stylopus) methanophila	Rubin-Blum et al., 2019 (1)	Hymedesmia methanophila	PRJNA475438	SRR7464845	Sponge	No	Tropical sponge	Tropical	21.9	-93.4	NA	Demospongiae	Heteroscleromorpha	Poecilosclerida	Hymedesmiidae	Hymedesmia (Stylopus)	Hymedesmia (Stylopus) methanophila	Illumina DNA Prep	CTGTCTCTTATACACATCT	CTGTCTCTTATACACATCT	HiSeq 2500	2015	2015-03	Gulf of Mexico	Chapopote Knoll	2925		LMA	Diez-Vives et al., 2022
SRR7464866	SRR7464866_Iophon	Iophon methanophila	Rubin-Blum et al., 2019 (2)	Iophon methanophila	PRJNA475442	SRR7464866	Sponge	No	Tropical sponge	Tropical	21.9	-93.4	NA	Demospongiae	Heteroscleromorpha	Poecilosclerida	Acarnidae	Iophon	Iophon methanophila	Illumina DNA Prep	CTGTCTCTTATACACATCT	CTGTCTCTTATACACATCT	HiSeq 2500	2015	2015-03	Gulf of Mexico	Chapopote Knoll	2925		LMA/HMA	Rubin-Blum et al., 2019
SRR7783610	SRR7783610_Cinachyrella	Cinachyrella australiensis	Botté et al., 2019	Cinachyrella australiensis	PRJNA488959	SRR7783610	Sponge	No	Tropical sponge	Tropical	-9.82822	150.821	NA	Demospongiae	Heteroscleromorpha	Tetractinellida	Tetillidae	Cinachyrella	Cinachyrella australiensis	Nextera XT	CTGTCTCTTATACACATCT	CTGTCTCTTATACACATCT	Miseq	2014	2014-03	Papua New Guinea	Upa-Upasina control site	3-4		LMA	Diez-Vives et al., 2022/ Lurgi et al., 2019/ Gloeckner et al., 2014
SRR7783616	SRR7783616_Coelocarteria	Coelocarteria singaporensis	Botté et al., 2019	Coelocarteria singaporensis	PRJNA488959	SRR7783616	Sponge	No	Tropical sponge	Tropical	-9.82822	150.821	NA	Demospongiae	Heteroscleromorpha	Poecilosclerida	Isodictyidae	Coelocarteria	Coelocarteria singaporensis	Nextera XT	CTGTCTCTTATACACATCT	CTGTCTCTTATACACATCT	Miseq	2014	2014-03	Papua New Guinea	Upa-Upasina control site	3-4		LMA	Diez-Vives et al., 2022
SRR7783618	SRR7783618_Stylissa	Stylissa flabelliformis	Botté et al., 2019	Stylissa flabelliformis	PRJNA488959	SRR7783618	Sponge	No	Tropical sponge	Tropical	-9.82822	150.821	NA	Demospongiae	Heteroscleromorpha	Axinellida	Axinellidae	Stylissa	Stylissa flabelliformis	Nextera XT	CTGTCTCTTATACACATCT	CTGTCTCTTATACACATCT	Miseq	2014	2014-03	Papua New Guinea	Upa-Upasina control site	3-4		LMA	Cleary et al., 2019
SRR8092555	SRR8092555_Aplysina	Aplysina aerophoba	Slaby et al., 2017	Aplysina aerophoba	PRJNA366444	SRR8092555	Sponge	No	Temperate sponge	Temperate	45.5099	13.56	NA	Demospongiae	Verongimorpha	Verongiida	Aplysinidae	Aplysina	Aplysina aerophoba	-TruSeq	AGATCGGAAGAGCACACGTCTGAACTCCAGTCA	AGATCGGAAGAGCGTCGTGTAGGGAAAGAGTGT	HiSeq 2500	2013	2013-05-07	Croatia: Gulf of Piran	Adriatic Sea	5		HMA	Lurgi et al., 2019
SRR8405216	SRR8405216_Halichondria	Halichondria (Halichondria) panicea	Knobloch et al., 2020	Halichondria panicea	PRJNA508373	SRR8405216	Sponge	No	Temperate sponge	Temperate	64.15	-22	NA	Demospongiae	Heteroscleromorpha	Suberitida	Halichondriidae	Halichondria (Halichondria)	Halichondria (Halichondria) panicea	Nextera XT	CTGTCTCTTATACACATCT	CTGTCTCTTATACACATCT	Miseq	2016	2016-08	Iceland:Seltjarnarnes	NA	NA		LMA	Lurgi et al., 2019
SRR9841446	SRR9841446_Ircinia	Ircinia ramosa	Engelberts et al., 2020	Ircinia ramosa	PRJNA555144	SRR9841446	Sponge	No	Tropical sponge	Tropical	-18.49	147.38	NA	Demospongiae	Keratosa	Dictyoceratida	Irciniidae	Ircinia	Ircinia ramosa	Nextera XT	CTGTCTCTTATACACATCT	CTGTCTCTTATACACATCT	NextSeq 500	2016	2016-10	Australia: Great Barrier Reef	Davies Reef	5-7		HMA	Gloeckner et al., 2014
GM2034-16	GM2034-1617_sw1	NA	This study	NA	PRJNA1263899	SRR33616124	Seawater	Yes	Antarctic seawater	Antarctic	-62.4951	-59.6837	0.2	NA	NA	NA	NA	NA	Seawater 1	Truseq	AGATCGGAAGAGCACACGTCTGAACTCCAGTCA	AGATCGGAAGAGCGTCGTGTAGGGAAAGAGTGT	Hiseq	2018	2018-12-11	Greenwich Island	Chile Bay	14		NA	NA
GM2034-17	GM2034-1617_sw1	NA	This study	NA	PRJNA1263899	SRR33616138	Seawater	Yes	Antarctic seawater	Antarctic	-62.4951	-59.6837	3	NA	NA	NA	NA	NA	Seawater 1	Truseq	AGATCGGAAGAGCACACGTCTGAACTCCAGTCA	AGATCGGAAGAGCGTCGTGTAGGGAAAGAGTGT	Hiseq	2018	2018-12-11	Greenwich Island	Chile Bay	14		NA	NA
GM2034-18	GM2034-181920_sw2	NA	This study	NA	PRJNA1263899	SRR33616137	Seawater	Yes	Antarctic seawater	Antarctic	-62.4902	-59.669	0.2	NA	NA	NA	NA	NA	Seawater 2	Truseq	AGATCGGAAGAGCACACGTCTGAACTCCAGTCA	AGATCGGAAGAGCGTCGTGTAGGGAAAGAGTGT	Hiseq	2019	2019-12-04	Greenwich Island	Chile Bay	10		NA	NA
GM2034-19	GM2034-181920_sw2	NA	This study	NA	PRJNA1263899	SRR33616136	Seawater	Yes	Antarctic seawater	Antarctic	-62.4902	-59.669	3	NA	NA	NA	NA	NA	Seawater 2	Truseq	AGATCGGAAGAGCACACGTCTGAACTCCAGTCA	AGATCGGAAGAGCGTCGTGTAGGGAAAGAGTGT	Hiseq	2019	2019-12-04	Greenwich Island	Chile Bay	10		NA	NA
GM2034-20	GM2034-181920_sw2	NA	This study	NA	PRJNA1263899	SRR33616135	Seawater	Yes	Antarctic seawater	Antarctic	-62.4902	-59.669	20	NA	NA	NA	NA	NA	Seawater 2	Truseq	AGATCGGAAGAGCACACGTCTGAACTCCAGTCA	AGATCGGAAGAGCGTCGTGTAGGGAAAGAGTGT	Hiseq	2019	2019-12-04	Greenwich Island	Chile Bay	10		NA	NA
GM2034-21	GM2034-21221_sw3	NA	This study	NA	PRJNA1263899	SRR33616134	Seawater	Yes	Antarctic seawater	Antarctic	-62.4899	-59.669	0.2	NA	NA	NA	NA	NA	Seawater 3	Truseq	AGATCGGAAGAGCACACGTCTGAACTCCAGTCA	AGATCGGAAGAGCGTCGTGTAGGGAAAGAGTGT	Hiseq	2020	2020-02-25	Greenwich Island	Chile Bay	13		NA	NA
GM2034-22	GM2034-21221_sw3	NA	This study	NA	PRJNA1263899	SRR33616133	Seawater	Yes	Antarctic seawater	Antarctic	-62.4899	-59.6682	3	NA	NA	NA	NA	NA	Seawater 3	Truseq	AGATCGGAAGAGCACACGTCTGAACTCCAGTCA	AGATCGGAAGAGCGTCGTGTAGGGAAAGAGTGT	Hiseq	2020	2020-02-25	Greenwich Island	Chile Bay	13		NA	NA
GM2034-23	GM2034-23_sw4	NA	This study	NA	PRJNA1263899	SRR33616132	Seawater	Yes	Antarctic seawater	Antarctic	-60.4901	-59.6687	0.2	NA	NA	NA	NA	NA	Seawater 4	Truseq	AGATCGGAAGAGCACACGTCTGAACTCCAGTCA	AGATCGGAAGAGCGTCGTGTAGGGAAAGAGTGT	Hiseq	2021	2021-01-18	Greenwich Island	Chile Bay	12		NA	NA

## Sheet: Table S2
Supplementary Table S2. Quantity and quality parameters of metagenomes (contigs, genes, annotations).
ID_metagenome	ID_sample	Habitat	Metagenome_size_(bp)	#_contigs_>= 0_bp	#_contigs_>=500_bp	#_contigs_>=50000_bp	Largest_contig_(bp)	N50	L50	GC_(%)	#_predicted_genes	#_annotated_genes	#_annotated_genes_non-eukarya
GM1593-1	GM1593-1_Myxilla	Antarctic sponge	166024815	178927	112702	8	88969	1431	25872	44.73	218047	23860	23860
GM1593-2	GM1593-2_Hymeniacidon	Antarctic sponge	184345074	174613	103513	9	107923	2014	22114	44.08	223773	19923	19923
GM1593-3	GM1593-3_Leucetta	Antarctic sponge	218533431	343343	158271	46	172219	856	42456	46.28	346207	47638	47638
GM1771-1	GM1771-1_Kirkpatrickia	Antarctic sponge	171240144	255722	101445	18	97554	1154	20297	38.54	343774	124201	124201
GM1771-2	GM1771-2_Megaciella aff.	Antarctic sponge	285988010	328324	142964	144	362358	2107	19637	42.81	403061	85785	85785
GM1771-3	GM1771-3_Mycale	Antarctic sponge	212155700	198601	107169	63	166310	2371	16568	44.9	303246	59433	59433
GM1771-4	GM1771-4_Leucetta	Antarctic sponge	128711889	135817	51065	157	511805	5596	2391	42.77	219944	109207	109207
GM1771-6	GM1771-6_Neofibularia	Antarctic sponge	73087868	79304	29031	90	378561	7520	1149	43.22	120510	63559	63559
GM2034-10	GM2034-10_Myxilla	Antarctic sponge	110307072	141533	68347	81	248200	1230	10795	43.46	177400	56490	56490
GM2034-11	GM2034-11_Iophon	Antarctic sponge	79446628	93490	42361	40	162336	1990	4660	47.1	130903	63922	63922
GM2034-15	GM2034-15_Mycale	Antarctic sponge	224007980	357848	170042	15	88619	873	49473	41.18	327152	63599	63599
GM2034-1	GM2034-1_Dendrilla	Antarctic sponge	290616676	393191	180959	86	255819	1241	33671	43.16	559336	211917	211917
GM2034-2	GM2034-2_Dendrilla	Antarctic sponge	220233359	300080	129954	39	158010	1364	22995	40.35	444854	160748	160748
GM2034-3	GM2034-3_Dendrilla	Antarctic sponge	206021585	299277	118794	22	176942	1383	23002	38.63	476276	119725	119725
GM2034-4	GM2034-4_Myxilla	Antarctic sponge	161406936	195377	94976	110	158245	1428	12732	42.28	266785	118301	118301
GM2034-5	GM2034-5_Mycale	Antarctic sponge	222020147	391500	163203	0	48183	836	50685	41.06	362557	97105	97105
GM2034-6	GM2034-6_Myxilla	Antarctic sponge	48532310	48864	19401	42	162383	5947	1071	41.78	76208	38327	38327
ERR1103454	ERR1103454_Spongia	Temperate sponge	49905203	53484	26525	13	142528	1959	3641	57.73	85184	62950	62950
SRR10090327	SRR10090327_Mycale	Temperate sponge	249460009	302001	134116	127	367376	1804	18499	40.86	527809	189336	189336
SRR10090331	SRR10090331_Mycale	Temperate sponge	529855933	606471	211728	255	1873346	3262	25028	40.62	646579	115159	115159
SRR10511994	SRR10511994_Crella	Temperate sponge	59657016	102698	41166	0	49508	844	11982	41.99	122898	30416	30416
SRR10511995	SRR10511995_Cymbastela	Temperate sponge	61124988	59174	30909	26	322954	2456	3774	46.09	97741	58205	58205
SRR10511996	SRR10511996_Scopalina	Temperate sponge	11919363	18000	7098	0	24487	1232	1614	48.5	23637	12302	12302
SRR10694908	SRR10694908_Coscinoderma	Tropical sponge	585754204	999653	303326	217	1028937	1138	53732	57.59	1318174	1041343	1041343
SRR10987117	SRR10987117_Mycale	Temperate sponge	12845408	10362	4202	0	38706	4635	651	56.72	19093	14101	14101
SRR10996906	SRR10996906_Cliona	Tropical sponge	23380250	23088	10147	6	79022	3307	990	49.15	37192	18220	18220
SRR10996922	SRR10996922_Stylissa	Tropical sponge	273979662	338726	205046	23	117678	1166	53627	45.17	356495	33767	33767
SRR10996927	SRR10996927_Rhopaloeides	Tropical sponge	524531626	252363	155564	993	533729	10077	8781	61.92	652171	513278	513278
SRR10996931	SRR10996931_Ircinia	Tropical sponge	153098432	101279	57865	228	667234	6498	3113	61.01	215460	169671	169671
SRR10996933	SRR10996933_Coscinoderma	Tropical sponge	106699003	92950	41954	185	381279	6370	1900	60.73	150737	101172	101172
SRR10996935	SRR10996935_Phyllospongia	Tropical sponge	117150392	92568	48813	81	171722	4471	4112	53.34	170968	124191	124191
SRR11243377	SRR11243377_Crambe	Temperate sponge	245297226	286345	136542	20	173385	1831	26690	39.2	383274	68604	68604
SRR11455656	SRR11455656_Vazella	Temperate sponge	103796755	163840	62796	17	243776	1163	13996	38.77	198103	98936	98936
SRR3473501	SRR3473501_Petrosia	Temperate sponge	250401667	333823	173158	17	160115	1147	40501	59.25	484699	362669	362669
SRR3473948	SRR3473948_Sarcotragus	Temperate sponge	116352122	127776	66707	24	124567	1732	9916	59.11	200675	149440	149440
SRR496756	SRR496756_Neamphius	Tropical sponge	327342549	415413	194318	30	381722	1554	40599	43.59	551722	246791	246791
SRR5469151	SRR5469151_Dactylospongia	Tropical sponge	140920701	233659	121002	0	8655	827	42488	33.79	154084	4549	4549
SRR7464845	SRR7464845_Hymedesmia	Tropical sponge	110295820	134832	69026	29	109991	1379	15822	44.15	154014	26082	26082
SRR7464866	SRR7464866_Iophon	Tropical sponge	112125347	75381	34754	77	435313	5206	4155	43.37	150326	41773	41773
SRR7783610	SRR7783610_Cinachyrella	Tropical sponge	2730534	6396	1136	0	10090	653	418	45.48	6305	2668	2668
SRR7783616	SRR7783616_Coelocarteria	Tropical sponge	7135038	16116	3333	0	6952	695	1221	44.13	15224	6358	6358
SRR7783618	SRR7783618_Stylissa	Tropical sponge	19009301	42554	9195	0	17898	667	3377	50.96	37139	9396	9396
SRR8092555	SRR8092555_Aplysina	Temperate sponge	58856697	76374	31644	14	85508	1678	4863	47.69	102703	57081	57081
SRR8405216	SRR8405216_Halichondria	Temperate sponge	13155295	23143	8170	0	19712	951	2391	43.74	25913	12817	12817
SRR9841446	SRR9841446_Ircinia	Tropical sponge	98700796	138251	66797	0	38405	1110	16419	61.65	192595	147462	147462
GM2034-1617	GM2034-1617_sw1	Antarctic seawater	628455693	933356	395818	187	347903	1125	81811	40.93	1244793	692000	692000
GM2034-181920	GM2034-181920_sw2	Antarctic seawater	869749255	1407853	584806	135	335624	911	145506	47.65	1659096	314215	314215
GM2034-2122	GM2034-2122_sw3	Antarctic seawater	661228684	1007389	421371	136	273829	1029	90917	42.96	1290511	578420	578420
GM2034-23	GM2034-23_sw4	Antarctic seawater	546735262	792670	338554	149	307068	1173	66042	37.58	1135550	790825	790825

## Sheet: Table S3
Supplementary Table S3. List and counts of non-redundant genes classified into cold adaptation functions across all analyzed metagenomes.
Seed_ortholog	Count	Cold_adaptation_category	Functional_description
1236976.JCM16418_4883	1	Antifreeze	Antifreeze protein type I
1349767.GJA_680	1	Antifreeze	Type I antifreeze protein HlyD family secretion protein
1536770.R50345_24195	1	Antifreeze	Antifreeze protein type I
379731.PST_0087	2	Antifreeze	Type I antifreeze protein HlyD family secretion protein
100226.SCO2901	1	Antioxidant	PFAM alkyl hydroperoxide reductase Thiol specific antioxidant Mal allergen
1002340.AFCF01000070_gene3495	3	Antioxidant	Antioxidant protein with alkyl hydroperoxidase activity. Required for the reduction of the AhpC active site cysteine residues and for the regeneration of the AhpC enzyme activity
1003195.SCAT_1479	2	Antioxidant	alkyl hydroperoxide reductase Thiol specific antioxidant Mal allergen
1003200.AXXA_04938	2	Antioxidant	Antioxidant protein with alkyl hydroperoxidase activity. Required for the reduction of the AhpC active site cysteine residues and for the regeneration of the AhpC enzyme activity
1004149.AFOE01000004_gene2369	2	Antioxidant	alkyl hydroperoxide reductase Thiol specific antioxidant Mal allergen
1004149.AFOE01000006_gene2031	1	Antioxidant	alkyl hydroperoxide reductase Thiol specific antioxidant Mal allergen
1004149.AFOE01000037_gene849	1	Antioxidant	Alkyl hydroperoxide reductase Thiol specific antioxidant Mal allergen
1004785.AMBLS11_06800	1	Antioxidant	Antioxidant protein with alkyl hydroperoxidase activity. Required for the reduction of the AhpC active site cysteine residues and for the regeneration of the AhpC enzyme activity
1004785.AMBLS11_11295	1	Antioxidant	Antioxidant protein with alkyl hydroperoxidase activity. Required for the reduction of the AhpC active site cysteine residues and for the regeneration of the AhpC enzyme activity
1005395.CSV86_09972	1	Antioxidant	alkyl hydroperoxide reductase Thiol specific antioxidant Mal allergen
1006004.GBAG_3197	1	Antioxidant	Antioxidant protein with alkyl hydroperoxidase activity. Required for the reduction of the AhpC active site cysteine residues and for the regeneration of the AhpC enzyme activity
1007105.PT7_0815	3	Antioxidant	Antioxidant protein with alkyl hydroperoxidase activity. Required for the reduction of the AhpC active site cysteine residues and for the regeneration of the AhpC enzyme activity
1007105.PT7_1370	1	Antioxidant	Antioxidant protein with alkyl hydroperoxidase activity. Required for the reduction of the AhpC active site cysteine residues and for the regeneration of the AhpC enzyme activity
1007105.PT7_2414	1	Antioxidant	Antioxidant protein with alkyl hydroperoxidase activity. Required for the reduction of the AhpC active site cysteine residues and for the regeneration of the AhpC enzyme activity
1030157.AFMP01000064_gene2188	3	Antioxidant	Antioxidant protein with alkyl hydroperoxidase activity. Required for the reduction of the AhpC active site cysteine residues and for the regeneration of the AhpC enzyme activity
1031711.RSPO_c01233	1	Antioxidant	Antioxidant protein with alkyl hydroperoxidase activity. Required for the reduction of the AhpC active site cysteine residues and for the regeneration of the AhpC enzyme activity
1033734.CAET01000035_gene3173	1	Antioxidant	alkyl hydroperoxide reductase Thiol specific antioxidant Mal allergen
1033743.CAES01000083_gene3020	3	Antioxidant	Antioxidant protein with alkyl hydroperoxidase activity. Required for the reduction of the AhpC active site cysteine residues and for the regeneration of the AhpC enzyme activity
1033802.SSPSH_003301	2	Antioxidant	Antioxidant protein with alkyl hydroperoxidase activity. Required for the reduction of the AhpC active site cysteine residues and for the regeneration of the AhpC enzyme activity
1034347.CAHJ01000058_gene728	1	Antioxidant	alkyl hydroperoxide reductase Thiol specific antioxidant Mal allergen
1034943.BN1094_01212	1	Antioxidant	Antioxidant protein with alkyl hydroperoxidase activity. Required for the reduction of the AhpC active site cysteine residues and for the regeneration of the AhpC enzyme activity
1035191.HMPREF0185_01383	3	Antioxidant	PFAM alkyl hydroperoxide reductase Thiol specific antioxidant Mal allergen
1035191.HMPREF0185_01854	2	Antioxidant	PFAM alkyl hydroperoxide reductase Thiol specific antioxidant Mal allergen
1035191.HMPREF0185_01855	2	Antioxidant	Antioxidant protein with alkyl hydroperoxidase activity. Required for the reduction of the AhpC active site cysteine residues and for the regeneration of the AhpC enzyme activity
1038859.AXAU01000020_gene5406	1	Antioxidant	Antioxidant protein with alkyl hydroperoxidase activity. Required for the reduction of the AhpC active site cysteine residues and for the regeneration of the AhpC enzyme activity
1038859.AXAU01000038_gene4978	2	Antioxidant	alkyl hydroperoxide reductase Thiol specific antioxidant Mal allergen
1038860.AXAP01000011_gene169	2	Antioxidant	Antioxidant protein with alkyl hydroperoxidase activity. Required for the reduction of the AhpC active site cysteine residues and for the regeneration of the AhpC enzyme activity
1038867.AXAY01000011_gene5327	2	Antioxidant	Antioxidant protein with alkyl hydroperoxidase activity. Required for the reduction of the AhpC active site cysteine residues and for the regeneration of the AhpC enzyme activity
1040986.ATYO01000004_gene4759	4	Antioxidant	Antioxidant protein with alkyl hydroperoxidase activity. Required for the reduction of the AhpC active site cysteine residues and for the regeneration of the AhpC enzyme activity
1040986.ATYO01000055_gene2837	1	Antioxidant	Antioxidant protein with alkyl hydroperoxidase activity. Required for the reduction of the AhpC active site cysteine residues and for the regeneration of the AhpC enzyme activity
1042375.AFPL01000012_gene669	6	Antioxidant	Antioxidant protein with alkyl hydroperoxidase activity. Required for the reduction of the AhpC active site cysteine residues and for the regeneration of the AhpC enzyme activity
1042876.PPS_4052	1	Antioxidant	PFAM alkyl hydroperoxide reductase Thiol specific antioxidant Mal allergen
1046627.BZARG_2794	2	Antioxidant	alkyl hydroperoxide reductase Thiol specific antioxidant Mal allergen
1048339.KB913029_gene2116	2	Antioxidant	Alkyl hydroperoxide reductase Thiol specific antioxidant
1048339.KB913029_gene403	1	Antioxidant	Alkyl hydroperoxide reductase Thiol specific antioxidant
1048339.KB913029_gene5000	1	Antioxidant	PFAM alkyl hydroperoxide reductase Thiol specific antioxidant Mal allergen
1048983.EL17_01665	1	Antioxidant	PFAM alkyl hydroperoxide reductase Thiol specific antioxidant Mal allergen
1049564.TevJSym_an00430	1	Antioxidant	PFAM alkyl hydroperoxide reductase Thiol specific antioxidant Mal allergen
1051632.TPY_0742	1	Antioxidant	PFAM alkyl hydroperoxide reductase Thiol specific antioxidant Mal allergen
105559.Nwat_2046	4	Antioxidant	PFAM alkyl hydroperoxide reductase Thiol specific antioxidant Mal allergen
1055815.AYYA01000007_gene2179	1	Antioxidant	Antioxidant protein with alkyl hydroperoxidase activity. Required for the reduction of the AhpC active site cysteine residues and for the regeneration of the AhpC enzyme activity
1055815.AYYA01000069_gene1736	1	Antioxidant	alkyl hydroperoxide reductase Thiol specific antioxidant Mal allergen
1056495.Calag_0465	1	Antioxidant	PFAM alkyl hydroperoxide reductase Thiol specific antioxidant Mal allergen
1070319.CAGGBEG34_200035	1	Antioxidant	Antioxidant protein with alkyl hydroperoxidase activity. Required for the reduction of the AhpC active site cysteine residues and for the regeneration of the AhpC enzyme activity
1071085.KK033115_gene2098	2	Antioxidant	alkyl hydroperoxide reductase Thiol specific antioxidant Mal allergen
1071679.BG57_10780	6	Antioxidant	Antioxidant protein with alkyl hydroperoxidase activity. Required for the reduction of the AhpC active site cysteine residues and for the regeneration of the AhpC enzyme activity
1071679.BG57_27600	1	Antioxidant	Antioxidant protein with alkyl hydroperoxidase activity. Required for the reduction of the AhpC active site cysteine residues and for the regeneration of the AhpC enzyme activity
1075090.GOAMR_63_01500	4	Antioxidant	Antioxidant protein with alkyl hydroperoxidase activity. Required for the reduction of the AhpC active site cysteine residues and for the regeneration of the AhpC enzyme activity
1082931.KKY_2369	2	Antioxidant	Antioxidant protein with alkyl hydroperoxidase activity. Required for the reduction of the AhpC active site cysteine residues and for the regeneration of the AhpC enzyme activity
1082933.MEA186_00831	1	Antioxidant	alkyl hydroperoxide reductase Thiol specific antioxidant Mal allergen
1086011.HJ01_00251	1	Antioxidant	Antioxidant protein with alkyl hydroperoxidase activity. Required for the reduction of the AhpC active site cysteine residues and for the regeneration of the AhpC enzyme activity
1086011.HJ01_00627	1	Antioxidant	Antioxidant protein with alkyl hydroperoxidase activity. Required for the reduction of the AhpC active site cysteine residues and for the regeneration of the AhpC enzyme activity
1089439.KB902242_gene1111	3	Antioxidant	PFAM alkyl hydroperoxide reductase Thiol specific antioxidant Mal allergen
1089544.KB912942_gene5017	1	Antioxidant	Antioxidant protein with alkyl hydroperoxidase activity. Required for the reduction of the AhpC active site cysteine residues and for the regeneration of the AhpC enzyme activity
1089547.KB913013_gene2566	4	Antioxidant	alkyl hydroperoxide reductase Thiol specific antioxidant Mal allergen
1089547.KB913013_gene4277	3	Antioxidant	PFAM alkyl hydroperoxide reductase Thiol specific antioxidant Mal allergen
1089550.ATTH01000001_gene1263	1	Antioxidant	AhpC/TSA antioxidant enzyme
1089550.ATTH01000001_gene2484	9	Antioxidant	Alkyl hydroperoxide reductase Thiol specific antioxidant Mal allergen
1089552.KI911559_gene3335	1	Antioxidant	Antioxidant protein with alkyl hydroperoxidase activity. Required for the reduction of the AhpC active site cysteine residues and for the regeneration of the AhpC enzyme activity
1094466.KQS_03545	1	Antioxidant	Antioxidant protein with alkyl hydroperoxidase activity. Required for the reduction of the AhpC active site cysteine residues and for the regeneration of the AhpC enzyme activity
1094466.KQS_08435	15	Antioxidant	Antioxidant protein with alkyl hydroperoxidase activity. Required for the reduction of the AhpC active site cysteine residues and for the regeneration of the AhpC enzyme activity
1094466.KQS_08550	3	Antioxidant	Antioxidant protein with alkyl hydroperoxidase activity. Required for the reduction of the AhpC active site cysteine residues and for the regeneration of the AhpC enzyme activity
1096930.L284_11385	2	Antioxidant	Antioxidant protein with alkyl hydroperoxidase activity. Required for the reduction of the AhpC active site cysteine residues and for the regeneration of the AhpC enzyme activity
1101189.AQUO01000001_gene3216	1	Antioxidant	Antioxidant protein with alkyl hydroperoxidase activity. Required for the reduction of the AhpC active site cysteine residues and for the regeneration of the AhpC enzyme activity
1101195.Meth11DRAFT_0012	1	Antioxidant	Antioxidant protein with alkyl hydroperoxidase activity. Required for the reduction of the AhpC active site cysteine residues and for the regeneration of the AhpC enzyme activity
1101195.Meth11DRAFT_2271	1	Antioxidant	PFAM alkyl hydroperoxide reductase Thiol specific antioxidant Mal allergen
1101195.Meth11DRAFT_2324	3	Antioxidant	PFAM alkyl hydroperoxide reductase Thiol specific antioxidant Mal allergen
1105367.CG50_15450	1	Antioxidant	alkyl hydroperoxide reductase Thiol specific antioxidant Mal allergen
110662.Syncc9605_1406	34	Antioxidant	Alkyl hydroperoxide reductase thiol specific antioxidant Mal allergens family protein
110662.Syncc9605_1900	44	Antioxidant	AhpC/TSA antioxidant enzyme
110663.KI911558_gene952	1	Antioxidant	AhpC/TSA antioxidant enzyme
1110502.TMO_0982	17	Antioxidant	Antioxidant protein with alkyl hydroperoxidase activity. Required for the reduction of the AhpC active site cysteine residues and for the regeneration of the AhpC enzyme activity
1112209.AHVZ01000033_gene2537	1	Antioxidant	Antioxidant protein with alkyl hydroperoxidase activity. Required for the reduction of the AhpC active site cysteine residues and for the regeneration of the AhpC enzyme activity
1112212.JH584235_gene2610	1	Antioxidant	Antioxidant protein with alkyl hydroperoxidase activity. Required for the reduction of the AhpC active site cysteine residues and for the regeneration of the AhpC enzyme activity
1112212.JH584235_gene856	2	Antioxidant	Antioxidant protein with alkyl hydroperoxidase activity. Required for the reduction of the AhpC active site cysteine residues and for the regeneration of the AhpC enzyme activity
1112217.PPL19_04855	2	Antioxidant	Antioxidant protein with alkyl hydroperoxidase activity. Required for the reduction of the AhpC active site cysteine residues and for the regeneration of the AhpC enzyme activity
1112274.KI911560_gene734	1	Antioxidant	PFAM alkyl hydroperoxide reductase Thiol specific antioxidant Mal allergen
1114964.L485_14035	1	Antioxidant	Antioxidant protein with alkyl hydroperoxidase activity. Required for the reduction of the AhpC active site cysteine residues and for the regeneration of the AhpC enzyme activity
1116472.MGMO_92c00400	1	Antioxidant	Antioxidant protein with alkyl hydroperoxidase activity. Required for the reduction of the AhpC active site cysteine residues and for the regeneration of the AhpC enzyme activity
1120919.AUBI01000001_gene3346	2	Antioxidant	Antioxidant protein with alkyl hydroperoxidase activity. Required for the reduction of the AhpC active site cysteine residues and for the regeneration of the AhpC enzyme activity
1120951.AUBG01000001_gene1031	1	Antioxidant	Alkyl hydroperoxide reductase Thiol specific antioxidant Mal allergen
1120951.AUBG01000004_gene2524	2	Antioxidant	alkyl hydroperoxide reductase Thiol specific antioxidant Mal allergen
1120951.AUBG01000006_gene481	2	Antioxidant	Antioxidant protein with alkyl hydroperoxidase activity. Required for the reduction of the AhpC active site cysteine residues and for the regeneration of the AhpC enzyme activity
1120951.AUBG01000007_gene41	8	Antioxidant	alkyl hydroperoxide reductase Thiol specific antioxidant Mal allergen
1120965.AUBV01000013_gene1383	2	Antioxidant	AhpC/TSA antioxidant enzyme
1120968.AUBX01000011_gene2989	1	Antioxidant	alkyl hydroperoxide reductase Thiol specific antioxidant Mal allergen
1120983.KB894575_gene748	9	Antioxidant	Antioxidant protein with alkyl hydroperoxidase activity. Required for the reduction of the AhpC active site cysteine residues and for the regeneration of the AhpC enzyme activity
1120999.JONM01000017_gene59	1	Antioxidant	PFAM alkyl hydroperoxide reductase Thiol specific antioxidant Mal allergen
1121019.AUMN01000001_gene687	1	Antioxidant	PFAM alkyl hydroperoxide reductase Thiol specific antioxidant Mal allergen
1121020.JIAG01000007_gene1895	1	Antioxidant	PFAM alkyl hydroperoxide reductase Thiol specific antioxidant Mal allergen
1121033.AUCF01000004_gene4982	15	Antioxidant	Antioxidant protein with alkyl hydroperoxidase activity. Required for the reduction of the AhpC active site cysteine residues and for the regeneration of the AhpC enzyme activity
1121033.AUCF01000023_gene2	1	Antioxidant	Antioxidant protein with alkyl hydroperoxidase activity. Required for the reduction of the AhpC active site cysteine residues and for the regeneration of the AhpC enzyme activity
1121035.AUCH01000002_gene1494	1	Antioxidant	alkyl hydroperoxide reductase Thiol specific antioxidant Mal allergen
1121091.AUMP01000008_gene3599	3	Antioxidant	Antioxidant protein with alkyl hydroperoxidase activity. Required for the reduction of the AhpC active site cysteine residues and for the regeneration of the AhpC enzyme activity
1121116.KB894766_gene173	1	Antioxidant	PFAM alkyl hydroperoxide reductase Thiol specific antioxidant Mal allergen
1121124.JNIX01000009_gene3073	1	Antioxidant	PFAM alkyl hydroperoxide reductase Thiol specific antioxidant Mal allergen
1121129.KB903360_gene3274	1	Antioxidant	PFAM alkyl hydroperoxide reductase Thiol specific antioxidant Mal allergen
1121129.KB903360_gene3554	1	Antioxidant	alkyl hydroperoxide reductase Thiol specific antioxidant Mal allergen
1121129.KB903367_gene2932	1	Antioxidant	PFAM alkyl hydroperoxide reductase Thiol specific antioxidant Mal allergen
1121129.KB903370_gene103	2	Antioxidant	alkyl hydroperoxide reductase Thiol specific antioxidant Mal allergen
1121129.KB903370_gene86	1	Antioxidant	PFAM alkyl hydroperoxide reductase Thiol specific antioxidant Mal allergen
1121129.KB903374_gene608	3	Antioxidant	antioxidant, AhpC Tsa family
1121271.AUCM01000005_gene585	1	Antioxidant	Antioxidant protein with alkyl hydroperoxidase activity. Required for the reduction of the AhpC active site cysteine residues and for the regeneration of the AhpC enzyme activity
1121353.H924_10225	4	Antioxidant	Antioxidant protein with alkyl hydroperoxidase activity. Required for the reduction of the AhpC active site cysteine residues and for the regeneration of the AhpC enzyme activity
1121362.A605_11000	2	Antioxidant	Antioxidant protein with alkyl hydroperoxidase activity. Required for the reduction of the AhpC active site cysteine residues and for the regeneration of the AhpC enzyme activity
1121373.KB903623_gene2288	1	Antioxidant	PFAM alkyl hydroperoxide reductase Thiol specific antioxidant Mal allergen
1121373.KB903637_gene977	2	Antioxidant	alkyl hydroperoxide reductase Thiol specific antioxidant Mal allergen
1121373.KB903663_gene1038	1	Antioxidant	PFAM alkyl hydroperoxide reductase Thiol specific antioxidant Mal allergen
1121374.KB891576_gene332	4	Antioxidant	PFAM alkyl hydroperoxide reductase Thiol specific antioxidant Mal allergen
1121374.KB891578_gene3266	3	Antioxidant	Antioxidant protein with alkyl hydroperoxidase activity. Required for the reduction of the AhpC active site cysteine residues and for the regeneration of the AhpC enzyme activity
1121380.JNIW01000010_gene1262	1	Antioxidant	Antioxidant protein with alkyl hydroperoxidase activity. Required for the reduction of the AhpC active site cysteine residues and for the regeneration of the AhpC enzyme activity
1121381.JNIV01000016_gene1721	4	Antioxidant	Antioxidant protein with alkyl hydroperoxidase activity. Required for the reduction of the AhpC active site cysteine residues and for the regeneration of the AhpC enzyme activity
1121385.AQXW01000004_gene1051	1	Antioxidant	Antioxidant protein with alkyl hydroperoxidase activity. Required for the reduction of the AhpC active site cysteine residues and for the regeneration of the AhpC enzyme activity
1121405.dsmv_1897	1	Antioxidant	AhpC/TSA antioxidant enzyme
1121406.JAEX01000005_gene2884	1	Antioxidant	alkyl hydroperoxide reductase Thiol specific antioxidant Mal allergen
1121439.dsat_2270	1	Antioxidant	alkyl hydroperoxide reductase Thiol specific antioxidant Mal allergen
1121441.AUCX01000016_gene2344	1	Antioxidant	alkyl hydroperoxide reductase Thiol specific antioxidant Mal allergen
1121447.JONL01000001_gene1050	1	Antioxidant	PFAM alkyl hydroperoxide reductase Thiol specific antioxidant Mal allergen
1121448.DGI_0357	10	Antioxidant	PFAM alkyl hydroperoxide reductase Thiol specific antioxidant Mal allergen
1121448.DGI_3462	1	Antioxidant	alkyl hydroperoxide reductase Thiol specific antioxidant Mal allergen
1121479.AUBS01000009_gene1474	1	Antioxidant	Antioxidant protein with alkyl hydroperoxidase activity. Required for the reduction of the AhpC active site cysteine residues and for the regeneration of the AhpC enzyme activity
1121481.AUAS01000005_gene2122	14	Antioxidant	PFAM alkyl hydroperoxide reductase Thiol specific antioxidant Mal allergen
1121481.AUAS01000014_gene2391	1	Antioxidant	alkyl hydroperoxide reductase Thiol specific antioxidant Mal allergen
1121481.AUAS01000014_gene2450	2	Antioxidant	PFAM alkyl hydroperoxide reductase Thiol specific antioxidant Mal allergen
1121861.KB899913_gene2176	2	Antioxidant	Antioxidant protein with alkyl hydroperoxidase activity. Required for the reduction of the AhpC active site cysteine residues and for the regeneration of the AhpC enzyme activity
1121861.KB899931_gene160	1	Antioxidant	Antioxidant protein with alkyl hydroperoxidase activity. Required for the reduction of the AhpC active site cysteine residues and for the regeneration of the AhpC enzyme activity
1121870.AUAA01000073_gene1771	1	Antioxidant	Antioxidant protein with alkyl hydroperoxidase activity. Required for the reduction of the AhpC active site cysteine residues and for the regeneration of the AhpC enzyme activity
1121874.KB892378_gene694	3	Antioxidant	Antioxidant protein with alkyl hydroperoxidase activity. Required for the reduction of the AhpC active site cysteine residues and for the regeneration of the AhpC enzyme activity
1121875.KB907548_gene1262	1	Antioxidant	Alkyl hydroperoxide reductase Thiol specific antioxidant Mal allergen
1121875.KB907548_gene1426	12	Antioxidant	alkyl hydroperoxide reductase Thiol specific antioxidant Mal allergen
1121878.AUGL01000009_gene3373	4	Antioxidant	PFAM alkyl hydroperoxide reductase Thiol specific antioxidant Mal allergen
1121898.Q766_00690	1	Antioxidant	Antioxidant protein with alkyl hydroperoxidase activity. Required for the reduction of the AhpC active site cysteine residues and for the regeneration of the AhpC enzyme activity
1121904.ARBP01000006_gene3752	1	Antioxidant	alkyl hydroperoxide reductase Thiol specific antioxidant Mal allergen
1121904.ARBP01000011_gene1469	1	Antioxidant	PFAM alkyl hydroperoxide reductase Thiol specific antioxidant Mal allergen
1121912.AUHD01000007_gene442	2	Antioxidant	Antioxidant protein with alkyl hydroperoxidase activity. Required for the reduction of the AhpC active site cysteine residues and for the regeneration of the AhpC enzyme activity
1121912.AUHD01000019_gene3442	2	Antioxidant	alkyl hydroperoxide reductase Thiol specific antioxidant Mal allergen
1121918.ARWE01000001_gene2503	2	Antioxidant	PFAM alkyl hydroperoxide reductase Thiol specific antioxidant Mal allergen
1121921.KB898709_gene225	1	Antioxidant	alkyl hydroperoxide reductase Thiol specific antioxidant Mal allergen
1121923.GPUN_0156	1	Antioxidant	alkyl hydroperoxide reductase Thiol specific antioxidant Mal allergen
1121927.GOHSU_48_00180	1	Antioxidant	Antioxidant protein with alkyl hydroperoxidase activity. Required for the reduction of the AhpC active site cysteine residues and for the regeneration of the AhpC enzyme activity
1121928.AUHE01000002_gene806	1	Antioxidant	Antioxidant protein with alkyl hydroperoxidase activity. Required for the reduction of the AhpC active site cysteine residues and for the regeneration of the AhpC enzyme activity
1121937.AUHJ01000009_gene1548	1	Antioxidant	Antioxidant protein with alkyl hydroperoxidase activity. Required for the reduction of the AhpC active site cysteine residues and for the regeneration of the AhpC enzyme activity
1121939.L861_01305	2	Antioxidant	Antioxidant protein with alkyl hydroperoxidase activity. Required for the reduction of the AhpC active site cysteine residues and for the regeneration of the AhpC enzyme activity
1121945.ATXS01000002_gene876	1	Antioxidant	alkyl hydroperoxide reductase Thiol specific antioxidant Mal allergen
1121949.AQXT01000002_gene2399	1	Antioxidant	alkyl hydroperoxide reductase Thiol specific antioxidant Mal allergen
1121957.ATVL01000009_gene1373	1	Antioxidant	PFAM alkyl hydroperoxide reductase Thiol specific antioxidant Mal allergen
1122130.AUHN01000004_gene1309	1	Antioxidant	alkyl hydroperoxide reductase Thiol specific antioxidant Mal allergen
1122134.KB893650_gene1678	2	Antioxidant	PFAM alkyl hydroperoxide reductase Thiol specific antioxidant Mal allergen
1122135.KB893135_gene981	1	Antioxidant	Antioxidant protein with alkyl hydroperoxidase activity. Required for the reduction of the AhpC active site cysteine residues and for the regeneration of the AhpC enzyme activity
1122135.KB893146_gene1748	1	Antioxidant	alkyl hydroperoxide reductase Thiol specific antioxidant Mal allergen
1122139.KB907862_gene641	1	Antioxidant	Antioxidant protein with alkyl hydroperoxidase activity. Required for the reduction of the AhpC active site cysteine residues and for the regeneration of the AhpC enzyme activity
1122176.KB903546_gene1050	4	Antioxidant	alkyl hydroperoxide reductase Thiol specific antioxidant Mal allergen
1122176.KB903619_gene5365	5	Antioxidant	alkyl hydroperoxide reductase Thiol specific antioxidant Mal allergen
1122179.KB890415_gene2021	1	Antioxidant	PFAM alkyl hydroperoxide reductase Thiol specific antioxidant Mal allergen
1122197.ATWI01000011_gene412	2	Antioxidant	Antioxidant protein with alkyl hydroperoxidase activity. Required for the reduction of the AhpC active site cysteine residues and for the regeneration of the AhpC enzyme activity
1122218.KB893653_gene574	3	Antioxidant	PFAM alkyl hydroperoxide reductase Thiol specific antioxidant Mal allergen
1122218.KB893653_gene878	2	Antioxidant	PFAM alkyl hydroperoxide reductase Thiol specific antioxidant Mal allergen
1122218.KB893663_gene1603	3	Antioxidant	Antioxidant protein with alkyl hydroperoxidase activity. Required for the reduction of the AhpC active site cysteine residues and for the regeneration of the AhpC enzyme activity
1122218.KB893669_gene1557	14	Antioxidant	Antioxidant protein with alkyl hydroperoxidase activity. Required for the reduction of the AhpC active site cysteine residues and for the regeneration of the AhpC enzyme activity
1122222.AXWR01000016_gene2511	1	Antioxidant	alkyl hydroperoxide reductase Thiol specific antioxidant Mal allergen
1122223.KB890688_gene1800	1	Antioxidant	Antioxidant protein with alkyl hydroperoxidase activity. Required for the reduction of the AhpC active site cysteine residues and for the regeneration of the AhpC enzyme activity
1122225.AULQ01000004_gene2025	2	Antioxidant	Antioxidant protein with alkyl hydroperoxidase activity. Required for the reduction of the AhpC active site cysteine residues and for the regeneration of the AhpC enzyme activity
1122225.AULQ01000006_gene997	1	Antioxidant	alkyl hydroperoxide reductase Thiol specific antioxidant Mal allergen
1122225.AULQ01000007_gene2247	1	Antioxidant	Antioxidant protein with alkyl hydroperoxidase activity. Required for the reduction of the AhpC active site cysteine residues and for the regeneration of the AhpC enzyme activity
1122225.AULQ01000011_gene58	5	Antioxidant	alkyl hydroperoxide reductase Thiol specific antioxidant Mal allergen
1122226.AUHX01000001_gene570	3	Antioxidant	alkyl hydroperoxide reductase Thiol specific antioxidant Mal allergen
1122226.AUHX01000007_gene2677	1	Antioxidant	Antioxidant protein with alkyl hydroperoxidase activity. Required for the reduction of the AhpC active site cysteine residues and for the regeneration of the AhpC enzyme activity
1122236.KB905145_gene2538	2	Antioxidant	alkyl hydroperoxide reductase Thiol specific antioxidant Mal allergen
1122236.KB905146_gene1903	5	Antioxidant	PFAM alkyl hydroperoxide reductase Thiol specific antioxidant Mal allergen
1122603.ATVI01000006_gene26	1	Antioxidant	Antioxidant protein with alkyl hydroperoxidase activity. Required for the reduction of the AhpC active site cysteine residues and for the regeneration of the AhpC enzyme activity
1122605.KB893643_gene680	1	Antioxidant	Antioxidant protein with alkyl hydroperoxidase activity. Required for the reduction of the AhpC active site cysteine residues and for the regeneration of the AhpC enzyme activity
1122613.ATUP01000001_gene1188	21	Antioxidant	alkyl hydroperoxide reductase Thiol specific antioxidant Mal allergen
1122614.JHZF01000013_gene3012	4	Antioxidant	Antioxidant protein with alkyl hydroperoxidase activity. Required for the reduction of the AhpC active site cysteine residues and for the regeneration of the AhpC enzyme activity
1122621.ATZA01000011_gene414	1	Antioxidant	alkyl hydroperoxide reductase Thiol specific antioxidant Mal allergen
1122929.KB908216_gene2002	2	Antioxidant	Antioxidant protein with alkyl hydroperoxidase activity. Required for the reduction of the AhpC active site cysteine residues and for the regeneration of the AhpC enzyme activity
1122929.KB908218_gene1672	2	Antioxidant	Antioxidant protein with alkyl hydroperoxidase activity. Required for the reduction of the AhpC active site cysteine residues and for the regeneration of the AhpC enzyme activity
1122931.AUAE01000014_gene2023	1	Antioxidant	PFAM alkyl hydroperoxide reductase Thiol specific antioxidant Mal allergen
1122933.JNIY01000003_gene926	1	Antioxidant	PFAM alkyl hydroperoxide reductase Thiol specific antioxidant Mal allergen
1122970.AUHC01000011_gene2688	3	Antioxidant	Antioxidant protein with alkyl hydroperoxidase activity. Required for the reduction of the AhpC active site cysteine residues and for the regeneration of the AhpC enzyme activity
1122970.AUHC01000020_gene2428	10	Antioxidant	Antioxidant protein with alkyl hydroperoxidase activity. Required for the reduction of the AhpC active site cysteine residues and for the regeneration of the AhpC enzyme activity
1122978.AUFP01000008_gene361	1	Antioxidant	antioxidant, AhpC Tsa family
1122985.HMPREF1991_02925	1	Antioxidant	antioxidant, AhpC Tsa family
1122991.BAIZ01000009_gene949	1	Antioxidant	Antioxidant, AhpC TSA family
1122992.CBQQ010000015_gene1746	3	Antioxidant	PFAM alkyl hydroperoxide reductase Thiol specific antioxidant Mal allergen
1123020.AUIE01000010_gene1151	1	Antioxidant	Antioxidant protein with alkyl hydroperoxidase activity. Required for the reduction of the AhpC active site cysteine residues and for the regeneration of the AhpC enzyme activity
1123024.AUII01000004_gene1514	2	Antioxidant	Antioxidant protein with alkyl hydroperoxidase activity. Required for the reduction of the AhpC active site cysteine residues and for the regeneration of the AhpC enzyme activity
1123024.AUII01000009_gene2018	4	Antioxidant	Antioxidant protein with alkyl hydroperoxidase activity. Required for the reduction of the AhpC active site cysteine residues and for the regeneration of the AhpC enzyme activity
1123057.P872_04865	1	Antioxidant	PFAM alkyl hydroperoxide reductase Thiol specific antioxidant Mal allergen
1123229.AUBC01000024_gene4563	1	Antioxidant	PFAM alkyl hydroperoxide reductase Thiol specific antioxidant Mal allergen
1123234.AUKI01000011_gene1024	1	Antioxidant	alkyl hydroperoxide reductase Thiol specific antioxidant Mal allergen
1123240.ATVO01000005_gene1709	6	Antioxidant	Alkyl hydroperoxide reductase Thiol specific antioxidant Mal allergen
1123242.JH636434_gene4216	15	Antioxidant	alkyl hydroperoxide reductase Thiol specific antioxidant Mal allergen
1123242.JH636434_gene5270	1	Antioxidant	alkyl hydroperoxide reductase Thiol specific antioxidant Mal allergen
1123242.JH636435_gene1184	13	Antioxidant	PFAM alkyl hydroperoxide reductase Thiol specific antioxidant Mal allergen
1123242.JH636436_gene499	1	Antioxidant	PFAM alkyl hydroperoxide reductase Thiol specific antioxidant Mal allergen
1123247.AUIJ01000001_gene1531	1	Antioxidant	alkyl hydroperoxide reductase Thiol specific antioxidant Mal allergen
1123247.AUIJ01000029_gene3168	14	Antioxidant	Antioxidant protein with alkyl hydroperoxidase activity. Required for the reduction of the AhpC active site cysteine residues and for the regeneration of the AhpC enzyme activity
1123248.KB893331_gene3802	1	Antioxidant	PFAM alkyl hydroperoxide reductase Thiol specific antioxidant Mal allergen
1123263.AUKY01000040_gene1722	1	Antioxidant	Antioxidant, AhpC TSA family
1123269.NX02_17115	3	Antioxidant	Antioxidant protein with alkyl hydroperoxidase activity. Required for the reduction of the AhpC active site cysteine residues and for the regeneration of the AhpC enzyme activity
1123277.KB893184_gene3975	1	Antioxidant	PFAM alkyl hydroperoxide reductase Thiol specific antioxidant Mal allergen
1123319.AUBE01000001_gene2049	1	Antioxidant	alkyl hydroperoxide reductase Thiol specific antioxidant Mal allergen
1123320.KB889671_gene3405	1	Antioxidant	PFAM alkyl hydroperoxide reductase Thiol specific antioxidant Mal allergen
1123320.KB889677_gene2801	1	Antioxidant	PFAM alkyl hydroperoxide reductase Thiol specific antioxidant Mal allergen
1123320.KB889719_gene7213	2	Antioxidant	alkyl hydroperoxide reductase Thiol specific antioxidant Mal allergen
1123325.JHUV01000009_gene375	1	Antioxidant	PFAM alkyl hydroperoxide reductase Thiol specific antioxidant Mal allergen
1123360.thalar_00182	5	Antioxidant	Antioxidant protein with alkyl hydroperoxidase activity. Required for the reduction of the AhpC active site cysteine residues and for the regeneration of the AhpC enzyme activity
1123360.thalar_01976	1	Antioxidant	alkyl hydroperoxide reductase Thiol specific antioxidant Mal allergen
1123360.thalar_03394	8	Antioxidant	Antioxidant protein with alkyl hydroperoxidase activity. Required for the reduction of the AhpC active site cysteine residues and for the regeneration of the AhpC enzyme activity
1123366.TH3_04479	1	Antioxidant	Antioxidant protein with alkyl hydroperoxidase activity. Required for the reduction of the AhpC active site cysteine residues and for the regeneration of the AhpC enzyme activity
1123366.TH3_09180	1	Antioxidant	Antioxidant protein with alkyl hydroperoxidase activity. Required for the reduction of the AhpC active site cysteine residues and for the regeneration of the AhpC enzyme activity
1123367.C666_08375	1	Antioxidant	alkyl hydroperoxide reductase Thiol specific antioxidant Mal allergen
1123367.C666_14090	12	Antioxidant	PFAM alkyl hydroperoxide reductase Thiol specific antioxidant Mal allergen
1123389.ATXJ01000004_gene1227	1	Antioxidant	alkyl hydroperoxide reductase Thiol specific antioxidant Mal allergen
1123501.KB902313_gene2855	1	Antioxidant	Antioxidant protein with alkyl hydroperoxidase activity. Required for the reduction of the AhpC active site cysteine residues and for the regeneration of the AhpC enzyme activity
1123503.KB908056_gene1924	1	Antioxidant	PFAM alkyl hydroperoxide reductase Thiol specific antioxidant Mal allergen
1123503.KB908060_gene114	5	Antioxidant	Antioxidant protein with alkyl hydroperoxidase activity. Required for the reduction of the AhpC active site cysteine residues and for the regeneration of the AhpC enzyme activity
1123508.JH636442_gene4266	5	Antioxidant	Antioxidant protein with alkyl hydroperoxidase activity. Required for the reduction of the AhpC active site cysteine residues and for the regeneration of the AhpC enzyme activity
1124780.ANNU01000015_gene1989	1	Antioxidant	Antioxidant protein with alkyl hydroperoxidase activity. Required for the reduction of the AhpC active site cysteine residues and for the regeneration of the AhpC enzyme activity
1124780.ANNU01000023_gene3159	1	Antioxidant	PFAM alkyl hydroperoxide reductase Thiol specific antioxidant Mal allergen
1124780.ANNU01000032_gene1248	3	Antioxidant	PFAM alkyl hydroperoxide reductase Thiol specific antioxidant Mal allergen
1125863.JAFN01000001_gene1370	5	Antioxidant	alkyl hydroperoxide reductase Thiol specific antioxidant Mal allergen
1125971.ASJB01000029_gene1326	1	Antioxidant	Antioxidant protein with alkyl hydroperoxidase activity. Required for the reduction of the AhpC active site cysteine residues and for the regeneration of the AhpC enzyme activity
1127673.GLIP_0845	4	Antioxidant	Antioxidant protein with alkyl hydroperoxidase activity. Required for the reduction of the AhpC active site cysteine residues and for the regeneration of the AhpC enzyme activity
1127692.HMPREF9075_01199	1	Antioxidant	Alkyl hydroperoxide reductase Thiol specific antioxidant Mal allergen
1128421.JAGA01000004_gene2555	3	Antioxidant	PFAM alkyl hydroperoxide reductase Thiol specific antioxidant Mal allergen
1131266.ARWQ01000014_gene95	21	Antioxidant	alkyl hydroperoxide reductase Thiol specific antioxidant Mal allergen
1131266.ARWQ01000017_gene891	17	Antioxidant	AhpC/TSA antioxidant enzyme
1131814.JAFO01000001_gene1568	6	Antioxidant	Antioxidant protein with alkyl hydroperoxidase activity. Required for the reduction of the AhpC active site cysteine residues and for the regeneration of the AhpC enzyme activity
1131814.JAFO01000001_gene534	1	Antioxidant	PFAM alkyl hydroperoxide reductase Thiol specific antioxidant Mal allergen
1132509.C447_06226	2	Antioxidant	alkyl hydroperoxide reductase Thiol specific antioxidant Mal allergen
1132855.KB913035_gene595	1	Antioxidant	PFAM alkyl hydroperoxide reductase Thiol specific antioxidant Mal allergen
1132855.KB913035_gene652	1	Antioxidant	PFAM alkyl hydroperoxide reductase Thiol specific antioxidant Mal allergen
1133850.SHJG_5269	1	Antioxidant	alkyl hydroperoxide reductase Thiol specific antioxidant Mal allergen
113395.AXAI01000020_gene6247	1	Antioxidant	Antioxidant protein with alkyl hydroperoxidase activity. Required for the reduction of the AhpC active site cysteine residues and for the regeneration of the AhpC enzyme activity
1134445.AJJM01000085_gene1105	1	Antioxidant	alkyl hydroperoxide reductase Thiol specific antioxidant Mal allergen
1136138.JH604622_gene1100	1	Antioxidant	PFAM alkyl hydroperoxide reductase Thiol specific antioxidant Mal allergen
1136417.AZWE01000079_gene3132	1	Antioxidant	alkyl hydroperoxide reductase Thiol specific antioxidant Mal allergen
1137269.AZWL01000025_gene80	1	Antioxidant	alkyl hydroperoxide reductase Thiol specific antioxidant Mal allergen
1137281.D778_00958	2	Antioxidant	Alkyl hydroperoxide reductase Thiol specific antioxidant Mal allergen
1144275.COCOR_01575	6	Antioxidant	Antioxidant protein with alkyl hydroperoxidase activity. Required for the reduction of the AhpC active site cysteine residues and for the regeneration of the AhpC enzyme activity
1144343.PMI41_00230	2	Antioxidant	alkyl hydroperoxide reductase Thiol specific antioxidant Mal allergen
1144664.F973_01899	1	Antioxidant	AhpC/TSA antioxidant enzyme
114615.BRADO4672	1	Antioxidant	Antioxidant protein with alkyl hydroperoxidase activity. Required for the reduction of the AhpC active site cysteine residues and for the regeneration of the AhpC enzyme activity
1146883.BLASA_1617	3	Antioxidant	Antioxidant protein with alkyl hydroperoxidase activity. Required for the reduction of the AhpC active site cysteine residues and for the regeneration of the AhpC enzyme activity
1150398.JIBJ01000003_gene1530	1	Antioxidant	Antioxidant protein with alkyl hydroperoxidase activity. Required for the reduction of the AhpC active site cysteine residues and for the regeneration of the AhpC enzyme activity
1150399.AQYK01000002_gene2538	1	Antioxidant	Antioxidant protein with alkyl hydroperoxidase activity. Required for the reduction of the AhpC active site cysteine residues and for the regeneration of the AhpC enzyme activity
1150474.JQJI01000054_gene1405	1	Antioxidant	alkyl hydroperoxide reductase Thiol specific antioxidant Mal allergen
1150600.ADIARSV_2764	2	Antioxidant	Antioxidant protein with alkyl hydroperoxidase activity. Required for the reduction of the AhpC active site cysteine residues and for the regeneration of the AhpC enzyme activity
1157634.KB912951_gene3410	2	Antioxidant	Antioxidant protein with alkyl hydroperoxidase activity. Required for the reduction of the AhpC active site cysteine residues and for the regeneration of the AhpC enzyme activity
1157637.KB892090_gene6173	2	Antioxidant	alkyl hydroperoxide reductase Thiol specific antioxidant Mal allergen
1157638.KB892164_gene3375	1	Antioxidant	alkyl hydroperoxide reductase Thiol specific antioxidant Mal allergen
1158292.JPOE01000002_gene3782	1	Antioxidant	Antioxidant protein with alkyl hydroperoxidase activity. Required for the reduction of the AhpC active site cysteine residues and for the regeneration of the AhpC enzyme activity
1158292.JPOE01000005_gene1152	1	Antioxidant	PFAM alkyl hydroperoxide reductase Thiol specific antioxidant Mal allergen
1158292.JPOE01000005_gene81	2	Antioxidant	alkyl hydroperoxide reductase Thiol specific antioxidant Mal allergen
1158762.KB898037_gene2477	1	Antioxidant	alkyl hydroperoxide reductase Thiol specific antioxidant Mal allergen
1158762.KB898041_gene1320	1	Antioxidant	alkyl hydroperoxide reductase Thiol specific antioxidant Mal allergen
1160137.KB907307_gene2619	1	Antioxidant	Antioxidant protein with alkyl hydroperoxidase activity. Required for the reduction of the AhpC active site cysteine residues and for the regeneration of the AhpC enzyme activity
1161401.ASJA01000001_gene467	2	Antioxidant	Antioxidant protein with alkyl hydroperoxidase activity. Required for the reduction of the AhpC active site cysteine residues and for the regeneration of the AhpC enzyme activity
1161401.ASJA01000021_gene649	53	Antioxidant	alkyl hydroperoxide reductase Thiol specific antioxidant Mal allergen
1163408.UU9_05814	5	Antioxidant	Antioxidant protein with alkyl hydroperoxidase activity. Required for the reduction of the AhpC active site cysteine residues and for the regeneration of the AhpC enzyme activity
1163409.UUA_09716	2	Antioxidant	Antioxidant protein with alkyl hydroperoxidase activity. Required for the reduction of the AhpC active site cysteine residues and for the regeneration of the AhpC enzyme activity
1163617.SCD_n00993	1	Antioxidant	alkyl hydroperoxide reductase Thiol specific antioxidant Mal allergen
1163617.SCD_n01247	1	Antioxidant	alkyl hydroperoxide reductase Thiol specific antioxidant Mal allergen
1163617.SCD_n02788	5	Antioxidant	PFAM alkyl hydroperoxide reductase Thiol specific antioxidant Mal allergen
1165096.ARWF01000001_gene1989	2	Antioxidant	PFAM alkyl hydroperoxide reductase Thiol specific antioxidant Mal allergen
1165096.ARWF01000001_gene2021	1	Antioxidant	PFAM alkyl hydroperoxide reductase Thiol specific antioxidant Mal allergen
1165096.ARWF01000001_gene2056	2	Antioxidant	PFAM alkyl hydroperoxide reductase Thiol specific antioxidant Mal allergen
1166018.FAES_0473	2	Antioxidant	PFAM alkyl hydroperoxide reductase Thiol specific antioxidant Mal allergen
1166018.FAES_4777	1	Antioxidant	PFAM alkyl hydroperoxide reductase Thiol specific antioxidant Mal allergen
1167006.UWK_00364	6	Antioxidant	alkyl hydroperoxide reductase Thiol specific antioxidant Mal allergen
1168034.FH5T_21170	2	Antioxidant	Antioxidant, AhpC TSA family
1168059.KB899087_gene2989	1	Antioxidant	PFAM alkyl hydroperoxide reductase Thiol specific antioxidant Mal allergen
1168067.JAGP01000001_gene705	2	Antioxidant	PFAM alkyl hydroperoxide reductase Thiol specific antioxidant Mal allergen
1168067.JAGP01000001_gene916	1	Antioxidant	Antioxidant protein with alkyl hydroperoxidase activity. Required for the reduction of the AhpC active site cysteine residues and for the regeneration of the AhpC enzyme activity
1169143.KB911035_gene1976	2	Antioxidant	Antioxidant protein with alkyl hydroperoxidase activity. Required for the reduction of the AhpC active site cysteine residues and for the regeneration of the AhpC enzyme activity
1169143.KB911037_gene3757	1	Antioxidant	Antioxidant protein with alkyl hydroperoxidase activity. Required for the reduction of the AhpC active site cysteine residues and for the regeneration of the AhpC enzyme activity
1169144.KB910952_gene3208	1	Antioxidant	alkyl hydroperoxide reductase Thiol specific antioxidant Mal allergen
1169161.KB897734_gene443	1	Antioxidant	alkyl hydroperoxide reductase Thiol specific antioxidant Mal allergen
1172179.AUKV01000002_gene805	1	Antioxidant	alkyl hydroperoxide reductase Thiol specific antioxidant Mal allergen
1172179.AUKV01000008_gene4739	1	Antioxidant	alkyl hydroperoxide reductase Thiol specific antioxidant Mal allergen
1172179.AUKV01000018_gene2541	1	Antioxidant	Antioxidant protein with alkyl hydroperoxidase activity. Required for the reduction of the AhpC active site cysteine residues and for the regeneration of the AhpC enzyme activity
1173020.Cha6605_3990	1	Antioxidant	Alkyl hydroperoxide reductase thiol specific antioxidant Mal
1175306.GWL_17360	4	Antioxidant	Antioxidant protein with alkyl hydroperoxidase activity. Required for the reduction of the AhpC active site cysteine residues and for the regeneration of the AhpC enzyme activity
1178540.BA70_08385	1	Antioxidant	alkyl hydroperoxide reductase Thiol specific antioxidant Mal allergen
1178825.ALIH01000006_gene1455	1	Antioxidant	Alkyl hydroperoxide reductase Thiol specific antioxidant Mal allergen
1178825.ALIH01000007_gene1763	2	Antioxidant	alkyl hydroperoxide reductase Thiol specific antioxidant Mal allergen
1183438.GKIL_4498	3	Antioxidant	Antioxidant protein with alkyl hydroperoxidase activity. Required for the reduction of the AhpC active site cysteine residues and for the regeneration of the AhpC enzyme activity
1184267.A11Q_1885	1	Antioxidant	alkyl hydroperoxide reductase Thiol specific antioxidant Mal allergen
1185876.BN8_05163	1	Antioxidant	alkyl hydroperoxide reductase Thiol specific antioxidant Mal allergen
1188256.BASI01000001_gene696	4	Antioxidant	Antioxidant protein with alkyl hydroperoxidase activity. Required for the reduction of the AhpC active site cysteine residues and for the regeneration of the AhpC enzyme activity
1189612.A33Q_3587	9	Antioxidant	PFAM alkyl hydroperoxide reductase Thiol specific antioxidant Mal allergen
1189612.A33Q_4088	2	Antioxidant	PFAM alkyl hydroperoxide reductase Thiol specific antioxidant Mal allergen
1189612.A33Q_4428	1	Antioxidant	alkyl hydroperoxide reductase Thiol specific antioxidant Mal allergen
1190606.AJYG01000185_gene4765	1	Antioxidant	Antioxidant protein with alkyl hydroperoxidase activity. Required for the reduction of the AhpC active site cysteine residues and for the regeneration of the AhpC enzyme activity
1192868.CAIU01000011_gene1304	1	Antioxidant	Antioxidant protein with alkyl hydroperoxidase activity. Required for the reduction of the AhpC active site cysteine residues and for the regeneration of the AhpC enzyme activity
1196323.ALKF01000187_gene5799	4	Antioxidant	Antioxidant protein with alkyl hydroperoxidase activity. Required for the reduction of the AhpC active site cysteine residues and for the regeneration of the AhpC enzyme activity
1197906.CAJQ02000043_gene1899	2	Antioxidant	Antioxidant protein with alkyl hydroperoxidase activity. Required for the reduction of the AhpC active site cysteine residues and for the regeneration of the AhpC enzyme activity
1198114.AciX9_3595	1	Antioxidant	PFAM alkyl hydroperoxide reductase Thiol specific antioxidant Mal allergen
1198232.CYCME_2209	4	Antioxidant	PFAM alkyl hydroperoxide reductase Thiol specific antioxidant Mal allergen
1198449.ACAM_1329	2	Antioxidant	PFAM alkyl hydroperoxide reductase Thiol specific antioxidant Mal allergen
1198452.Jab_1c04830	1	Antioxidant	Antioxidant protein with alkyl hydroperoxidase activity. Required for the reduction of the AhpC active site cysteine residues and for the regeneration of the AhpC enzyme activity
1201290.M902_1085	1	Antioxidant	PFAM alkyl hydroperoxide reductase Thiol specific antioxidant Mal allergen
1201290.M902_2249	1	Antioxidant	PFAM alkyl hydroperoxide reductase Thiol specific antioxidant Mal allergen
1202768.JROF01000009_gene567	1	Antioxidant	alkyl hydroperoxide reductase Thiol specific antioxidant Mal allergen
1203611.KB894550_gene1000	1	Antioxidant	PFAM alkyl hydroperoxide reductase Thiol specific antioxidant Mal allergen
1205680.CAKO01000026_gene4597	1	Antioxidant	Antioxidant protein with alkyl hydroperoxidase activity. Required for the reduction of the AhpC active site cysteine residues and for the regeneration of the AhpC enzyme activity
1206732.BAGD01000046_gene1598	1	Antioxidant	Antioxidant protein with alkyl hydroperoxidase activity. Required for the reduction of the AhpC active site cysteine residues and for the regeneration of the AhpC enzyme activity
1206733.BAGC01000043_gene214	1	Antioxidant	Antioxidant protein with alkyl hydroperoxidase activity. Required for the reduction of the AhpC active site cysteine residues and for the regeneration of the AhpC enzyme activity
1207058.L53_00495	1	Antioxidant	Antioxidant protein with alkyl hydroperoxidase activity. Required for the reduction of the AhpC active site cysteine residues and for the regeneration of the AhpC enzyme activity
1207058.L53_08670	4	Antioxidant	alkyl hydroperoxide reductase Thiol specific antioxidant Mal allergen
1207063.P24_08484	1	Antioxidant	Antioxidant protein with alkyl hydroperoxidase activity. Required for the reduction of the AhpC active site cysteine residues and for the regeneration of the AhpC enzyme activity
1207076.ALAT01000205_gene1767	1	Antioxidant	Antioxidant protein with alkyl hydroperoxidase activity. Required for the reduction of the AhpC active site cysteine residues and for the regeneration of the AhpC enzyme activity
1208323.B30_07631	1	Antioxidant	alkyl hydroperoxide reductase Thiol specific antioxidant Mal allergen
1209072.ALBT01000032_gene2119	1	Antioxidant	alkyl hydroperoxide reductase Thiol specific antioxidant Mal allergen
1210045.ALNP01000006_gene5035	2	Antioxidant	alkyl hydroperoxide reductase Thiol specific antioxidant Mal allergen
1210884.HG799462_gene8117	1	Antioxidant	PFAM alkyl hydroperoxide reductase Thiol specific antioxidant Mal allergen
1210884.HG799462_gene8649	1	Antioxidant	alkyl hydroperoxide reductase Thiol specific antioxidant Mal allergen
1210884.HG799465_gene11870	5	Antioxidant	Antioxidant protein with alkyl hydroperoxidase activity. Required for the reduction of the AhpC active site cysteine residues and for the regeneration of the AhpC enzyme activity
1210884.HG799465_gene12092	1	Antioxidant	alkyl hydroperoxide reductase Thiol specific antioxidant Mal allergen
1210884.HG799474_gene15159	2	Antioxidant	Antioxidant protein with alkyl hydroperoxidase activity. Required for the reduction of the AhpC active site cysteine residues and for the regeneration of the AhpC enzyme activity
1211115.ALIQ01000161_gene3835	33	Antioxidant	Antioxidant protein with alkyl hydroperoxidase activity. Required for the reduction of the AhpC active site cysteine residues and for the regeneration of the AhpC enzyme activity
1211815.CBYP010000047_gene1626	1	Antioxidant	Alkyl hydroperoxide reductase Thiol specific antioxidant
1214065.BAGV01000052_gene1850	1	Antioxidant	Antioxidant protein with alkyl hydroperoxidase activity. Required for the reduction of the AhpC active site cysteine residues and for the regeneration of the AhpC enzyme activity
1214101.BN159_5981	1	Antioxidant	alkyl hydroperoxide reductase Thiol specific antioxidant Mal allergen
1217658.F987_03928	1	Antioxidant	Antioxidant protein with alkyl hydroperoxidase activity. Required for the reduction of the AhpC active site cysteine residues and for the regeneration of the AhpC enzyme activity
1217718.ALOU01000001_gene4573	37	Antioxidant	PFAM alkyl hydroperoxide reductase Thiol specific antioxidant Mal allergen
1217718.ALOU01000026_gene3554	1	Antioxidant	PFAM alkyl hydroperoxide reductase Thiol specific antioxidant Mal allergen
1218075.BAYA01000018_gene4816	1	Antioxidant	PFAM alkyl hydroperoxide reductase Thiol specific antioxidant Mal allergen
1218076.BAYB01000054_gene6088	2	Antioxidant	Antioxidant protein with alkyl hydroperoxidase activity. Required for the reduction of the AhpC active site cysteine residues and for the regeneration of the AhpC enzyme activity
1218084.BBJK01000032_gene3053	1	Antioxidant	PFAM alkyl hydroperoxide reductase Thiol specific antioxidant Mal allergen
1218173.BALCAV_0214545	1	Antioxidant	alkyl hydroperoxide reductase Thiol specific antioxidant Mal allergen
1219035.NT2_01_01840	2	Antioxidant	Antioxidant protein with alkyl hydroperoxidase activity. Required for the reduction of the AhpC active site cysteine residues and for the regeneration of the AhpC enzyme activity
1219626.HMPREF1639_03265	4	Antioxidant	Antioxidant, AhpC TSA family
1220535.IMCC14465_02160	3	Antioxidant	alkyl hydroperoxide reductase Thiol specific antioxidant Mal allergen
1220535.IMCC14465_02810	6	Antioxidant	Antioxidant protein with alkyl hydroperoxidase activity. Required for the reduction of the AhpC active site cysteine residues and for the regeneration of the AhpC enzyme activity
1223410.KN050846_gene158	5	Antioxidant	Alkyl hydroperoxide reductase Thiol specific antioxidant Mal allergen
1223410.KN050846_gene336	7	Antioxidant	alkyl hydroperoxide reductase Thiol specific antioxidant Mal allergen
1223523.H340_04643	1	Antioxidant	alkyl hydroperoxide reductase Thiol specific antioxidant Mal allergen
1223545.GS4_32_00760	2	Antioxidant	Antioxidant protein with alkyl hydroperoxidase activity. Required for the reduction of the AhpC active site cysteine residues and for the regeneration of the AhpC enzyme activity
1225184.ALXE01000028_gene1798	3	Antioxidant	Antioxidant protein with alkyl hydroperoxidase activity. Required for the reduction of the AhpC active site cysteine residues and for the regeneration of the AhpC enzyme activity
1226994.AMZB01000116_gene2523	1	Antioxidant	Antioxidant protein with alkyl hydroperoxidase activity. Required for the reduction of the AhpC active site cysteine residues and for the regeneration of the AhpC enzyme activity
1227276.HMPREF9148_00581	7	Antioxidant	antioxidant, AhpC Tsa family
1227487.C474_21361	3	Antioxidant	alkyl hydroperoxide reductase Thiol specific antioxidant Mal allergen
1227495.C487_15109	2	Antioxidant	alkyl hydroperoxide reductase Thiol specific antioxidant Mal allergen
1227497.C491_16017	4	Antioxidant	alkyl hydroperoxide reductase Thiol specific antioxidant Mal allergen
1227739.Hsw_1102	1	Antioxidant	PFAM alkyl hydroperoxide reductase Thiol specific antioxidant Mal allergen
1227739.Hsw_1906	1	Antioxidant	Antioxidant protein with alkyl hydroperoxidase activity. Required for the reduction of the AhpC active site cysteine residues and for the regeneration of the AhpC enzyme activity
1227739.Hsw_2522	1	Antioxidant	alkyl hydroperoxide reductase Thiol specific antioxidant Mal allergen
1229205.BUPH_00637	1	Antioxidant	Antioxidant protein with alkyl hydroperoxidase activity. Required for the reduction of the AhpC active site cysteine residues and for the regeneration of the AhpC enzyme activity
1229487.AMYW01000002_gene1519	1	Antioxidant	Antioxidant protein with alkyl hydroperoxidase activity. Required for the reduction of the AhpC active site cysteine residues and for the regeneration of the AhpC enzyme activity
1229909.NSED_02830	59	Antioxidant	AhpC/TSA antioxidant enzyme
1230343.CANP01000023_gene1593	2	Antioxidant	Antioxidant protein with alkyl hydroperoxidase activity. Required for the reduction of the AhpC active site cysteine residues and for the regeneration of the AhpC enzyme activity
1230457.C476_11876	2	Antioxidant	alkyl hydroperoxide reductase Thiol specific antioxidant Mal allergen
1231185.BAMP01000005_gene3977	1	Antioxidant	Antioxidant protein with alkyl hydroperoxidase activity. Required for the reduction of the AhpC active site cysteine residues and for the regeneration of the AhpC enzyme activity
1231185.BAMP01000109_gene1425	2	Antioxidant	Antioxidant protein with alkyl hydroperoxidase activity. Required for the reduction of the AhpC active site cysteine residues and for the regeneration of the AhpC enzyme activity
1231190.NA8A_18035	1	Antioxidant	alkyl hydroperoxide reductase Thiol specific antioxidant Mal allergen
1231190.NA8A_20502	3	Antioxidant	Antioxidant protein with alkyl hydroperoxidase activity. Required for the reduction of the AhpC active site cysteine residues and for the regeneration of the AhpC enzyme activity
1231241.Mc24_07583	1	Antioxidant	alkyl hydroperoxide reductase Thiol specific antioxidant Mal allergen
1231391.AMZF01000001_gene2866	8	Antioxidant	PFAM alkyl hydroperoxide reductase Thiol specific antioxidant Mal allergen
1231392.OCGS_1116	1	Antioxidant	alkyl hydroperoxide reductase Thiol specific antioxidant Mal allergen
1231392.OCGS_1734	2	Antioxidant	Antioxidant protein with alkyl hydroperoxidase activity. Required for the reduction of the AhpC active site cysteine residues and for the regeneration of the AhpC enzyme activity
1232437.KL662048_gene5095	5	Antioxidant	Antioxidant protein with alkyl hydroperoxidase activity. Required for the reduction of the AhpC active site cysteine residues and for the regeneration of the AhpC enzyme activity
1232452.BAIB02000016_gene2315	1	Antioxidant	PFAM alkyl hydroperoxide reductase Thiol specific antioxidant Mal allergen
1232683.ADIMK_3933	1	Antioxidant	Antioxidant protein with alkyl hydroperoxidase activity. Required for the reduction of the AhpC active site cysteine residues and for the regeneration of the AhpC enzyme activity
1234664.AMRO01000076_gene2439	3	Antioxidant	alkyl hydroperoxide reductase Thiol specific antioxidant Mal allergen
1235803.C825_02613	2	Antioxidant	Antioxidant, AhpC TSA family
1235803.C825_03855	3	Antioxidant	PFAM alkyl hydroperoxide reductase Thiol specific antioxidant Mal allergen
1236542.BALM01000027_gene471	1	Antioxidant	PFAM alkyl hydroperoxide reductase Thiol specific antioxidant Mal allergen
1236959.BAMT01000002_gene2076	2	Antioxidant	PFAM alkyl hydroperoxide reductase Thiol specific antioxidant Mal allergen
1236959.BAMT01000017_gene2387	1	Antioxidant	alkyl hydroperoxide reductase Thiol specific antioxidant Mal allergen
1237149.C900_01420	1	Antioxidant	PFAM alkyl hydroperoxide reductase Thiol specific antioxidant Mal allergen
1237149.C900_03738	1	Antioxidant	alkyl hydroperoxide reductase Thiol specific antioxidant Mal allergen
1237149.C900_04882	4	Antioxidant	alkyl hydroperoxide reductase Thiol specific antioxidant Mal allergen
1237500.ANBA01000015_gene2386	1	Antioxidant	Antioxidant protein with alkyl hydroperoxidase activity. Required for the reduction of the AhpC active site cysteine residues and for the regeneration of the AhpC enzyme activity
1238182.C882_4284	1	Antioxidant	Antioxidant protein with alkyl hydroperoxidase activity. Required for the reduction of the AhpC active site cysteine residues and for the regeneration of the AhpC enzyme activity
1239962.C943_01967	3	Antioxidant	PFAM alkyl hydroperoxide reductase Thiol specific antioxidant Mal allergen
1242864.D187_010403	1	Antioxidant	Antioxidant protein with alkyl hydroperoxidase activity. Required for the reduction of the AhpC active site cysteine residues and for the regeneration of the AhpC enzyme activity
1244869.H261_15632	1	Antioxidant	Antioxidant protein with alkyl hydroperoxidase activity. Required for the reduction of the AhpC active site cysteine residues and for the regeneration of the AhpC enzyme activity
1245469.S58_44320	1	Antioxidant	Antioxidant protein with alkyl hydroperoxidase activity. Required for the reduction of the AhpC active site cysteine residues and for the regeneration of the AhpC enzyme activity
1247024.JRLH01000003_gene380	1	Antioxidant	PFAM alkyl hydroperoxide reductase Thiol specific antioxidant Mal allergen
1248917.ANFX01000019_gene2345	5	Antioxidant	Antioxidant protein with alkyl hydroperoxidase activity. Required for the reduction of the AhpC active site cysteine residues and for the regeneration of the AhpC enzyme activity
1249627.D779_1391	6	Antioxidant	PFAM alkyl hydroperoxide reductase Thiol specific antioxidant Mal allergen
1249627.D779_4214	1	Antioxidant	alkyl hydroperoxide reductase Thiol specific antioxidant Mal allergen
1250005.PHEL85_0219	24	Antioxidant	Alkyl hydroperoxide reductase Thiol specific antioxidant Mal allergen
1250005.PHEL85_0294	1	Antioxidant	Antioxidant protein with alkyl hydroperoxidase activity. Required for the reduction of the AhpC active site cysteine residues and for the regeneration of the AhpC enzyme activity
1250006.JHZZ01000001_gene1734	19	Antioxidant	Antioxidant protein with alkyl hydroperoxidase activity. Required for the reduction of the AhpC active site cysteine residues and for the regeneration of the AhpC enzyme activity
1250006.JHZZ01000001_gene2856	4	Antioxidant	Alkyl hydroperoxide reductase Thiol specific antioxidant Mal allergen
1250232.JQNJ01000001_gene3579	1	Antioxidant	Alkyl hydroperoxide reductase Thiol specific antioxidant Mal allergen
1250278.JQNQ01000001_gene1430	4	Antioxidant	Antioxidant protein with alkyl hydroperoxidase activity. Required for the reduction of the AhpC active site cysteine residues and for the regeneration of the AhpC enzyme activity
1250278.JQNQ01000001_gene37	1	Antioxidant	Antioxidant protein with alkyl hydroperoxidase activity. Required for the reduction of the AhpC active site cysteine residues and for the regeneration of the AhpC enzyme activity
1254432.SCE1572_06840	1	Antioxidant	Antioxidant protein with alkyl hydroperoxidase activity. Required for the reduction of the AhpC active site cysteine residues and for the regeneration of the AhpC enzyme activity
1254432.SCE1572_35480	8	Antioxidant	PFAM alkyl hydroperoxide reductase Thiol specific antioxidant Mal allergen
1255043.TVNIR_0476	2	Antioxidant	alkyl hydroperoxide reductase Thiol specific antioxidant Mal allergen
1255043.TVNIR_3437	1	Antioxidant	alkyl hydroperoxide reductase Thiol specific antioxidant Mal allergen
1259795.ARJK01000002_gene13	1	Antioxidant	PFAM alkyl hydroperoxide reductase Thiol specific antioxidant Mal allergen
1260251.SPISAL_00615	2	Antioxidant	alkyl hydroperoxide reductase Thiol specific antioxidant Mal allergen
1265313.HRUBRA_00910	2	Antioxidant	alkyl hydroperoxide reductase Thiol specific antioxidant Mal allergen
1265313.HRUBRA_02550	1	Antioxidant	PFAM alkyl hydroperoxide reductase Thiol specific antioxidant Mal allergen
1265502.KB905929_gene2238	3	Antioxidant	Antioxidant protein with alkyl hydroperoxidase activity. Required for the reduction of the AhpC active site cysteine residues and for the regeneration of the AhpC enzyme activity
1266909.AUAG01000013_gene694	1	Antioxidant	PFAM alkyl hydroperoxide reductase Thiol specific antioxidant Mal allergen
1266914.ATUK01000012_gene39	1	Antioxidant	PFAM alkyl hydroperoxide reductase Thiol specific antioxidant Mal allergen
1267211.KI669560_gene1352	8	Antioxidant	PFAM alkyl hydroperoxide reductase Thiol specific antioxidant Mal allergen
1267533.KB906735_gene4853	1	Antioxidant	Alkyl hydroperoxide reductase Thiol specific antioxidant Mal allergen
1267534.KB906757_gene1034	2	Antioxidant	PFAM alkyl hydroperoxide reductase Thiol specific antioxidant Mal allergen
1267535.KB906767_gene264	1	Antioxidant	Antioxidant protein with alkyl hydroperoxidase activity. Required for the reduction of the AhpC active site cysteine residues and for the regeneration of the AhpC enzyme activity
1267535.KB906767_gene4961	2	Antioxidant	PFAM alkyl hydroperoxide reductase Thiol specific antioxidant Mal allergen
1268068.PG5_28300	1	Antioxidant	Antioxidant protein with alkyl hydroperoxidase activity. Required for the reduction of the AhpC active site cysteine residues and for the regeneration of the AhpC enzyme activity
1268622.AVS7_00365	3	Antioxidant	Antioxidant protein with alkyl hydroperoxidase activity. Required for the reduction of the AhpC active site cysteine residues and for the regeneration of the AhpC enzyme activity
1268622.AVS7_03561	1	Antioxidant	PFAM alkyl hydroperoxide reductase Thiol specific antioxidant Mal allergen
1268622.AVS7_04057	2	Antioxidant	alkyl hydroperoxide reductase Thiol specific antioxidant Mal allergen
1268622.AVS7_04460	1	Antioxidant	Antioxidant protein with alkyl hydroperoxidase activity. Required for the reduction of the AhpC active site cysteine residues and for the regeneration of the AhpC enzyme activity
1269813.ATUL01000011_gene610	2	Antioxidant	PFAM alkyl hydroperoxide reductase Thiol specific antioxidant Mal allergen
1269813.ATUL01000051_gene2715	1	Antioxidant	PFAM alkyl hydroperoxide reductase Thiol specific antioxidant Mal allergen
1270196.JCKI01000003_gene2066	1	Antioxidant	PFAM alkyl hydroperoxide reductase Thiol specific antioxidant Mal allergen
1270196.JCKI01000005_gene3053	2	Antioxidant	alkyl hydroperoxide reductase Thiol specific antioxidant Mal allergen
1274524.BSONL12_05083	5	Antioxidant	alkyl hydroperoxide reductase Thiol specific antioxidant Mal allergen
1274.HX89_02155	1	Antioxidant	alkyl hydroperoxide reductase Thiol specific antioxidant Mal allergen
1279009.ADICEAN_04045	1	Antioxidant	Antioxidant protein with alkyl hydroperoxidase activity. Required for the reduction of the AhpC active site cysteine residues and for the regeneration of the AhpC enzyme activity
1279017.AQYJ01000025_gene445	2	Antioxidant	Antioxidant protein with alkyl hydroperoxidase activity. Required for the reduction of the AhpC active site cysteine residues and for the regeneration of the AhpC enzyme activity
1279038.KB907339_gene1340	5	Antioxidant	Antioxidant protein with alkyl hydroperoxidase activity. Required for the reduction of the AhpC active site cysteine residues and for the regeneration of the AhpC enzyme activity
1280380.KR100_08990	8	Antioxidant	Alkyl hydroperoxide reductase thiol specific antioxidant Mal allergens family protein
1280698.AUJS01000033_gene2045	3	Antioxidant	Antioxidant protein with alkyl hydroperoxidase activity. Required for the reduction of the AhpC active site cysteine residues and for the regeneration of the AhpC enzyme activity
1280941.HY2_03855	6	Antioxidant	Antioxidant protein with alkyl hydroperoxidase activity. Required for the reduction of the AhpC active site cysteine residues and for the regeneration of the AhpC enzyme activity
1280941.HY2_08120	1	Antioxidant	Antioxidant protein with alkyl hydroperoxidase activity. Required for the reduction of the AhpC active site cysteine residues and for the regeneration of the AhpC enzyme activity
1280944.HY17_10525	1	Antioxidant	Antioxidant protein with alkyl hydroperoxidase activity. Required for the reduction of the AhpC active site cysteine residues and for the regeneration of the AhpC enzyme activity
1280946.HY29_08675	1	Antioxidant	Antioxidant protein with alkyl hydroperoxidase activity. Required for the reduction of the AhpC active site cysteine residues and for the regeneration of the AhpC enzyme activity
1280947.HY30_02410	1	Antioxidant	alkyl hydroperoxide reductase Thiol specific antioxidant Mal allergen
1280948.HY36_02215	8	Antioxidant	alkyl hydroperoxide reductase Thiol specific antioxidant Mal allergen
1280950.HJO_09059	1	Antioxidant	Antioxidant protein with alkyl hydroperoxidase activity. Required for the reduction of the AhpC active site cysteine residues and for the regeneration of the AhpC enzyme activity
1280950.HJO_10732	7	Antioxidant	alkyl hydroperoxide reductase Thiol specific antioxidant Mal allergen
1280952.HJA_14905	1	Antioxidant	alkyl hydroperoxide reductase Thiol specific antioxidant Mal allergen
1280953.HOC_04517	1	Antioxidant	Antioxidant protein with alkyl hydroperoxidase activity. Required for the reduction of the AhpC active site cysteine residues and for the regeneration of the AhpC enzyme activity
1280953.HOC_06323	1	Antioxidant	Antioxidant protein with alkyl hydroperoxidase activity. Required for the reduction of the AhpC active site cysteine residues and for the regeneration of the AhpC enzyme activity
1280953.HOC_06688	1	Antioxidant	Antioxidant protein with alkyl hydroperoxidase activity. Required for the reduction of the AhpC active site cysteine residues and for the regeneration of the AhpC enzyme activity
1280953.HOC_14633	1	Antioxidant	alkyl hydroperoxide reductase Thiol specific antioxidant Mal allergen
1281779.H009_02568	1	Antioxidant	Antioxidant protein with alkyl hydroperoxidase activity. Required for the reduction of the AhpC active site cysteine residues and for the regeneration of the AhpC enzyme activity
1282360.ABAC460_03125	1	Antioxidant	PFAM alkyl hydroperoxide reductase Thiol specific antioxidant Mal allergen
1282361.ABAC402_12605	2	Antioxidant	PFAM alkyl hydroperoxide reductase Thiol specific antioxidant Mal allergen
1282876.BAOK01000001_gene1482	17	Antioxidant	Antioxidant protein with alkyl hydroperoxidase activity. Required for the reduction of the AhpC active site cysteine residues and for the regeneration of the AhpC enzyme activity
1283287.KB822577_gene3388	6	Antioxidant	Antioxidant protein with alkyl hydroperoxidase activity. Required for the reduction of the AhpC active site cysteine residues and for the regeneration of the AhpC enzyme activity
1283300.ATXB01000001_gene760	1	Antioxidant	PFAM Alkyl hydroperoxide reductase Thiol specific antioxidant Mal allergen
1286093.C266_00205	18	Antioxidant	PFAM alkyl hydroperoxide reductase Thiol specific antioxidant Mal allergen
1286631.X805_10350	7	Antioxidant	Antioxidant protein with alkyl hydroperoxidase activity. Required for the reduction of the AhpC active site cysteine residues and for the regeneration of the AhpC enzyme activity
1286632.P278_11020	11	Antioxidant	Alkyl hydroperoxide reductase Thiol specific antioxidant Mal allergen
1286632.P278_11620	6	Antioxidant	alkyl hydroperoxide reductase Thiol specific antioxidant Mal allergen
1287116.X734_17835	1	Antioxidant	Antioxidant protein with alkyl hydroperoxidase activity. Required for the reduction of the AhpC active site cysteine residues and for the regeneration of the AhpC enzyme activity
1288079.AUKN01000006_gene2930	1	Antioxidant	alkyl hydroperoxide reductase Thiol specific antioxidant Mal allergen
1288079.AUKN01000024_gene1214	1	Antioxidant	Antioxidant protein with alkyl hydroperoxidase activity. Required for the reduction of the AhpC active site cysteine residues and for the regeneration of the AhpC enzyme activity
1288083.AUKR01000012_gene535	1	Antioxidant	alkyl hydroperoxide reductase Thiol specific antioxidant Mal allergen
1288298.rosmuc_03418	1	Antioxidant	Antioxidant protein with alkyl hydroperoxidase activity. Required for the reduction of the AhpC active site cysteine residues and for the regeneration of the AhpC enzyme activity
1289387.AUKW01000018_gene2175	1	Antioxidant	alkyl hydroperoxide reductase Thiol specific antioxidant Mal allergen
1293054.HSACCH_00450	10	Antioxidant	Antioxidant protein with alkyl hydroperoxidase activity. Required for the reduction of the AhpC active site cysteine residues and for the regeneration of the AhpC enzyme activity
1294265.JCM21738_1283	1	Antioxidant	alkyl hydroperoxide reductase Thiol specific antioxidant Mal allergen
1294273.roselon_02597	1	Antioxidant	alkyl hydroperoxide reductase Thiol specific antioxidant Mal allergen
1296416.JACB01000069_gene43	1	Antioxidant	Alkyl hydroperoxide reductase Thiol specific antioxidant Mal allergen
1297863.APJF01000003_gene1315	3	Antioxidant	Antioxidant protein with alkyl hydroperoxidase activity. Required for the reduction of the AhpC active site cysteine residues and for the regeneration of the AhpC enzyme activity
1297865.APJD01000008_gene5580	2	Antioxidant	Antioxidant protein with alkyl hydroperoxidase activity. Required for the reduction of the AhpC active site cysteine residues and for the regeneration of the AhpC enzyme activity
1298608.JCM18900_12088	2	Antioxidant	alkyl hydroperoxide reductase Thiol specific antioxidant Mal allergen
1298608.JCM18900_12091	1	Antioxidant	Antioxidant protein with alkyl hydroperoxidase activity. Required for the reduction of the AhpC active site cysteine residues and for the regeneration of the AhpC enzyme activity
1298858.AUEL01000005_gene1139	2	Antioxidant	Antioxidant protein with alkyl hydroperoxidase activity. Required for the reduction of the AhpC active site cysteine residues and for the regeneration of the AhpC enzyme activity
1298858.AUEL01000018_gene2921	10	Antioxidant	Antioxidant protein with alkyl hydroperoxidase activity. Required for the reduction of the AhpC active site cysteine residues and for the regeneration of the AhpC enzyme activity
1298880.AUEV01000003_gene3344	1	Antioxidant	alkyl hydroperoxide reductase Thiol specific antioxidant Mal allergen
1299327.I546_5686	1	Antioxidant	Antioxidant protein with alkyl hydroperoxidase activity. Required for the reduction of the AhpC active site cysteine residues and for the regeneration of the AhpC enzyme activity
1300345.LF41_2817	1	Antioxidant	Antioxidant protein with alkyl hydroperoxidase activity. Required for the reduction of the AhpC active site cysteine residues and for the regeneration of the AhpC enzyme activity
1300350.DSW25_02895	1	Antioxidant	Antioxidant protein with alkyl hydroperoxidase activity. Required for the reduction of the AhpC active site cysteine residues and for the regeneration of the AhpC enzyme activity
1304872.JAGC01000003_gene2717	1	Antioxidant	PFAM alkyl hydroperoxide reductase Thiol specific antioxidant Mal allergen
1304872.JAGC01000003_gene2730	2	Antioxidant	PFAM alkyl hydroperoxide reductase Thiol specific antioxidant Mal allergen
1304878.AUGD01000001_gene305	1	Antioxidant	Antioxidant protein with alkyl hydroperoxidase activity. Required for the reduction of the AhpC active site cysteine residues and for the regeneration of the AhpC enzyme activity
1304880.JAGB01000002_gene2414	2	Antioxidant	PFAM alkyl hydroperoxide reductase Thiol specific antioxidant Mal allergen
1305737.JAFX01000001_gene1305	3	Antioxidant	PFAM alkyl hydroperoxide reductase Thiol specific antioxidant Mal allergen
1305737.JAFX01000001_gene373	4	Antioxidant	AhpC/TSA antioxidant enzyme
1306174.JODP01000011_gene6725	1	Antioxidant	alkyl hydroperoxide reductase Thiol specific antioxidant Mal allergen
1307437.J139_01846	4	Antioxidant	alkyl hydroperoxide reductase Thiol specific antioxidant Mal allergen
1307437.J139_06747	3	Antioxidant	Antioxidant protein with alkyl hydroperoxidase activity. Required for the reduction of the AhpC active site cysteine residues and for the regeneration of the AhpC enzyme activity
1307759.JOMJ01000004_gene2996	20	Antioxidant	Alkyl hydroperoxide reductase Thiol specific antioxidant Mal allergen
1313301.AUGC01000009_gene1078	1	Antioxidant	PFAM alkyl hydroperoxide reductase Thiol specific antioxidant Mal allergen
1313421.JHBV01000016_gene5435	11	Antioxidant	Antioxidant protein with alkyl hydroperoxidase activity. Required for the reduction of the AhpC active site cysteine residues and for the regeneration of the AhpC enzyme activity
1313421.JHBV01000030_gene2200	2	Antioxidant	alkyl hydroperoxide reductase Thiol specific antioxidant Mal allergen
1313421.JHBV01000032_gene1585	1	Antioxidant	alkyl hydroperoxide reductase Thiol specific antioxidant Mal allergen
1313421.JHBV01000140_gene1320	3	Antioxidant	alkyl hydroperoxide reductase Thiol specific antioxidant Mal allergen
1313421.JHBV01000146_gene869	1	Antioxidant	alkyl hydroperoxide reductase Thiol specific antioxidant Mal allergen
1317118.ATO8_13547	1	Antioxidant	Antioxidant protein with alkyl hydroperoxidase activity. Required for the reduction of the AhpC active site cysteine residues and for the regeneration of the AhpC enzyme activity
1317122.ATO12_24515	2	Antioxidant	Antioxidant protein with alkyl hydroperoxidase activity. Required for the reduction of the AhpC active site cysteine residues and for the regeneration of the AhpC enzyme activity
1320556.AVBP01000001_gene4449	1	Antioxidant	Antioxidant protein with alkyl hydroperoxidase activity. Required for the reduction of the AhpC active site cysteine residues and for the regeneration of the AhpC enzyme activity
1320556.AVBP01000014_gene998	15	Antioxidant	Antioxidant protein with alkyl hydroperoxidase activity. Required for the reduction of the AhpC active site cysteine residues and for the regeneration of the AhpC enzyme activity
1322246.BN4_12337	3	Antioxidant	PFAM alkyl hydroperoxide reductase Thiol specific antioxidant Mal allergen
1323663.AROI01000016_gene453	2	Antioxidant	PFAM alkyl hydroperoxide reductase Thiol specific antioxidant Mal allergen
1330700.JQNC01000003_gene316	27	Antioxidant	alkyl hydroperoxide reductase Thiol specific antioxidant Mal allergen
1333507.AUTQ01000054_gene2568	1	Antioxidant	Antioxidant protein with alkyl hydroperoxidase activity. Required for the reduction of the AhpC active site cysteine residues and for the regeneration of the AhpC enzyme activity
1333856.L686_08870	5	Antioxidant	Antioxidant protein with alkyl hydroperoxidase activity. Required for the reduction of the AhpC active site cysteine residues and for the regeneration of the AhpC enzyme activity
1335757.SPICUR_00540	1	Antioxidant	alkyl hydroperoxide reductase Thiol specific antioxidant Mal allergen
1336233.JAEH01000001_gene916	2	Antioxidant	PFAM alkyl hydroperoxide reductase Thiol specific antioxidant Mal allergen
1336233.JAEH01000038_gene4186	2	Antioxidant	Antioxidant protein with alkyl hydroperoxidase activity. Required for the reduction of the AhpC active site cysteine residues and for the regeneration of the AhpC enzyme activity
1336243.JAEA01000003_gene2298	1	Antioxidant	PFAM alkyl hydroperoxide reductase Thiol specific antioxidant Mal allergen
1336803.PHEL49_2005	5	Antioxidant	Alkyl hydroperoxide reductase Thiol specific antioxidant Mal allergen
1337093.MBE-LCI_0136	1	Antioxidant	Antioxidant protein with alkyl hydroperoxidase activity. Required for the reduction of the AhpC active site cysteine residues and for the regeneration of the AhpC enzyme activity
1337936.IJ00_09260	1	Antioxidant	Antioxidant protein with alkyl hydroperoxidase activity. Required for the reduction of the AhpC active site cysteine residues and for the regeneration of the AhpC enzyme activity
1340493.JNIF01000003_gene3441	18	Antioxidant	PFAM alkyl hydroperoxide reductase Thiol specific antioxidant Mal allergen
1340493.JNIF01000003_gene4261	1	Antioxidant	PFAM alkyl hydroperoxide reductase Thiol specific antioxidant Mal allergen
1342299.Z947_4138	4	Antioxidant	Antioxidant protein with alkyl hydroperoxidase activity. Required for the reduction of the AhpC active site cysteine residues and for the regeneration of the AhpC enzyme activity
1342302.JASC01000013_gene2759	1	Antioxidant	Antioxidant protein with alkyl hydroperoxidase activity. Required for the reduction of the AhpC active site cysteine residues and for the regeneration of the AhpC enzyme activity
1346330.M472_00455	2	Antioxidant	PFAM alkyl hydroperoxide reductase Thiol specific antioxidant Mal allergen
1346330.M472_03630	1	Antioxidant	PFAM alkyl hydroperoxide reductase Thiol specific antioxidant Mal allergen
1346330.M472_04125	2	Antioxidant	SPTR Alkyl hydroperoxide reductase Thiol specific antioxidant Mal allergen
1346330.M472_04300	1	Antioxidant	PFAM alkyl hydroperoxide reductase Thiol specific antioxidant Mal allergen
1346330.M472_06410	5	Antioxidant	PFAM alkyl hydroperoxide reductase Thiol specific antioxidant Mal allergen
1346330.M472_09535	1	Antioxidant	PFAM alkyl hydroperoxide reductase Thiol specific antioxidant Mal allergen
1346330.M472_14760	1	Antioxidant	PFAM alkyl hydroperoxide reductase Thiol specific antioxidant Mal allergen
1346330.M472_15265	1	Antioxidant	SPTR Alkyl hydroperoxide reductase Thiol specific antioxidant Mal allergen
1346330.M472_19730	1	Antioxidant	PFAM alkyl hydroperoxide reductase Thiol specific antioxidant Mal allergen
1346330.M472_21675	2	Antioxidant	alkyl hydroperoxide reductase Thiol specific antioxidant Mal allergen
1347342.BN863_11080	1	Antioxidant	Alkyl hydroperoxide reductase Thiol specific antioxidant Mal allergen
1347368.HG964405_gene6022	1	Antioxidant	Antioxidant protein with alkyl hydroperoxidase activity. Required for the reduction of the AhpC active site cysteine residues and for the regeneration of the AhpC enzyme activity
1347369.CCAD010000065_gene3720	1	Antioxidant	Antioxidant protein with alkyl hydroperoxidase activity. Required for the reduction of the AhpC active site cysteine residues and for the regeneration of the AhpC enzyme activity
1348583.ATLH01000017_gene2566	1	Antioxidant	PFAM Alkyl hydroperoxide reductase subunit C Thiol specific antioxidant
1348583.ATLH01000017_gene2618	1	Antioxidant	Alkyl hydroperoxide reductase Thiol specific antioxidant Mal allergen
1348583.ATLH01000018_gene2480	2	Antioxidant	PFAM Alkyl hydroperoxide reductase subunit C Thiol specific antioxidant
1349785.BAUG01000012_gene1006	1	Antioxidant	Antioxidant protein with alkyl hydroperoxidase activity. Required for the reduction of the AhpC active site cysteine residues and for the regeneration of the AhpC enzyme activity
1349785.BAUG01000061_gene2561	1	Antioxidant	Antioxidant protein with alkyl hydroperoxidase activity. Required for the reduction of the AhpC active site cysteine residues and for the regeneration of the AhpC enzyme activity
1353528.DT23_06865	1	Antioxidant	Antioxidant protein with alkyl hydroperoxidase activity. Required for the reduction of the AhpC active site cysteine residues and for the regeneration of the AhpC enzyme activity
1353529.M899_2592	7	Antioxidant	PFAM alkyl hydroperoxide reductase Thiol specific antioxidant Mal allergen
1353531.AZNX01000001_gene2209	1	Antioxidant	Antioxidant protein with alkyl hydroperoxidase activity. Required for the reduction of the AhpC active site cysteine residues and for the regeneration of the AhpC enzyme activity
1354314.CHV_c0019	1	Antioxidant	alkyl hydroperoxide reductase Thiol specific antioxidant Mal allergen
1358423.N180_02395	1	Antioxidant	alkyl hydroperoxide reductase Thiol specific antioxidant Mal allergen
1366050.N234_24940	2	Antioxidant	PFAM alkyl hydroperoxide reductase Thiol specific antioxidant Mal allergen
1366050.N234_32655	1	Antioxidant	PFAM alkyl hydroperoxide reductase Thiol specific antioxidant Mal allergen
13690.CP98_04058	1	Antioxidant	Antioxidant protein with alkyl hydroperoxidase activity. Required for the reduction of the AhpC active site cysteine residues and for the regeneration of the AhpC enzyme activity
136993.KB900627_gene443	9	Antioxidant	Alkyl hydroperoxide reductase Thiol specific antioxidant Mal allergen
1380347.JNII01000008_gene4427	2	Antioxidant	PFAM alkyl hydroperoxide reductase Thiol specific antioxidant Mal allergen
1380347.JNII01000009_gene2003	4	Antioxidant	Antioxidant protein with alkyl hydroperoxidase activity. Required for the reduction of the AhpC active site cysteine residues and for the regeneration of the AhpC enzyme activity
1380350.JIAP01000006_gene2826	1	Antioxidant	Antioxidant protein with alkyl hydroperoxidase activity. Required for the reduction of the AhpC active site cysteine residues and for the regeneration of the AhpC enzyme activity
1380354.JIAN01000006_gene787	4	Antioxidant	PFAM alkyl hydroperoxide reductase Thiol specific antioxidant Mal allergen
1380355.JNIJ01000009_gene1798	2	Antioxidant	Antioxidant protein with alkyl hydroperoxidase activity. Required for the reduction of the AhpC active site cysteine residues and for the regeneration of the AhpC enzyme activity
1380355.JNIJ01000018_gene4458	1	Antioxidant	Antioxidant protein with alkyl hydroperoxidase activity. Required for the reduction of the AhpC active site cysteine residues and for the regeneration of the AhpC enzyme activity
1380356.JNIK01000018_gene728	1	Antioxidant	Alkyl hydroperoxide reductase Thiol specific antioxidant
1380386.JIAW01000010_gene4183	4	Antioxidant	Antioxidant protein with alkyl hydroperoxidase activity. Required for the reduction of the AhpC active site cysteine residues and for the regeneration of the AhpC enzyme activity
1380390.JIAT01000010_gene4791	1	Antioxidant	Antioxidant protein with alkyl hydroperoxidase activity. Required for the reduction of the AhpC active site cysteine residues and for the regeneration of the AhpC enzyme activity
1380391.JIAS01000012_gene4487	1	Antioxidant	Antioxidant protein with alkyl hydroperoxidase activity. Required for the reduction of the AhpC active site cysteine residues and for the regeneration of the AhpC enzyme activity
1380394.JADL01000002_gene1305	1	Antioxidant	Antioxidant protein with alkyl hydroperoxidase activity. Required for the reduction of the AhpC active site cysteine residues and for the regeneration of the AhpC enzyme activity
1380600.AUYN01000010_gene862	8	Antioxidant	Alkyl hydroperoxide reductase Thiol specific antioxidant Mal allergen
1381123.AYOD01000005_gene1210	8	Antioxidant	Antioxidant protein with alkyl hydroperoxidase activity. Required for the reduction of the AhpC active site cysteine residues and for the regeneration of the AhpC enzyme activity
1382303.JPOM01000001_gene1402	1	Antioxidant	PFAM alkyl hydroperoxide reductase Thiol specific antioxidant Mal allergen
1382306.JNIM01000001_gene1991	1	Antioxidant	PFAM alkyl hydroperoxide reductase Thiol specific antioxidant Mal allergen
1382306.JNIM01000001_gene4065	1	Antioxidant	Antioxidant protein with alkyl hydroperoxidase activity. Required for the reduction of the AhpC active site cysteine residues and for the regeneration of the AhpC enzyme activity
1384054.N790_02070	2	Antioxidant	Antioxidant protein with alkyl hydroperoxidase activity. Required for the reduction of the AhpC active site cysteine residues and for the regeneration of the AhpC enzyme activity
1384057.CD33_00135	3	Antioxidant	Antioxidant protein with alkyl hydroperoxidase activity. Required for the reduction of the AhpC active site cysteine residues and for the regeneration of the AhpC enzyme activity
1387312.BAUS01000007_gene2310	4	Antioxidant	PFAM alkyl hydroperoxide reductase Thiol specific antioxidant Mal allergen
1392488.JHZY01000004_gene1853	3	Antioxidant	Alkyl hydroperoxide reductase Thiol specific antioxidant Mal allergen
1392488.JHZY01000004_gene2455	3	Antioxidant	Antioxidant protein with alkyl hydroperoxidase activity. Required for the reduction of the AhpC active site cysteine residues and for the regeneration of the AhpC enzyme activity
1392489.JPOL01000002_gene462	1	Antioxidant	Alkyl hydroperoxide reductase Thiol specific antioxidant Mal allergen
1392498.JQLH01000001_gene2287	1	Antioxidant	Alkyl hydroperoxide reductase Thiol specific antioxidant Mal allergen
1394178.AWOO02000020_gene7434	1	Antioxidant	Antioxidant protein with alkyl hydroperoxidase activity. Required for the reduction of the AhpC active site cysteine residues and for the regeneration of the AhpC enzyme activity
1395571.TMS3_0118920	2	Antioxidant	Antioxidant protein with alkyl hydroperoxidase activity. Required for the reduction of the AhpC active site cysteine residues and for the regeneration of the AhpC enzyme activity
1396418.BATQ01000157_gene2429	2	Antioxidant	Alkyl hydroperoxide reductase Thiol specific antioxidant Mal allergen
1397528.Q671_06225	1	Antioxidant	Antioxidant protein with alkyl hydroperoxidase activity. Required for the reduction of the AhpC active site cysteine residues and for the regeneration of the AhpC enzyme activity
1397666.RS24_00305	5	Antioxidant	Antioxidant protein with alkyl hydroperoxidase activity. Required for the reduction of the AhpC active site cysteine residues and for the regeneration of the AhpC enzyme activity
1397666.RS24_00505	2	Antioxidant	alkyl hydroperoxide reductase Thiol specific antioxidant Mal allergen
1397666.RS24_00569	12	Antioxidant	Antioxidant protein with alkyl hydroperoxidase activity. Required for the reduction of the AhpC active site cysteine residues and for the regeneration of the AhpC enzyme activity
1397666.RS24_01947	2	Antioxidant	Antioxidant protein with alkyl hydroperoxidase activity. Required for the reduction of the AhpC active site cysteine residues and for the regeneration of the AhpC enzyme activity
1401067.HMPREF0872_07725	1	Antioxidant	Antioxidant AhpC TSA family
1402135.SUH3_24405	4	Antioxidant	Antioxidant protein with alkyl hydroperoxidase activity. Required for the reduction of the AhpC active site cysteine residues and for the regeneration of the AhpC enzyme activity
1403819.BATR01000187_gene6447	11	Antioxidant	Alkyl hydroperoxide reductase Thiol specific antioxidant Mal allergen
1408303.JNJJ01000127_gene1689	1	Antioxidant	alkyl hydroperoxide reductase Thiol specific antioxidant Mal allergen
1408322.JHYK01000022_gene1735	1	Antioxidant	PFAM alkyl hydroperoxide reductase Thiol specific antioxidant Mal allergen
1408322.JHYK01000029_gene185	1	Antioxidant	Antioxidant protein with alkyl hydroperoxidase activity. Required for the reduction of the AhpC active site cysteine residues and for the regeneration of the AhpC enzyme activity
1408422.JHYF01000008_gene3742	1	Antioxidant	Antioxidant protein with alkyl hydroperoxidase activity. Required for the reduction of the AhpC active site cysteine residues and for the regeneration of the AhpC enzyme activity
1408433.JHXV01000009_gene1369	1	Antioxidant	Antioxidant protein with alkyl hydroperoxidase activity. Required for the reduction of the AhpC active site cysteine residues and for the regeneration of the AhpC enzyme activity
1408813.AYMG01000010_gene609	1	Antioxidant	alkyl hydroperoxide reductase Thiol specific antioxidant Mal allergen
1408813.AYMG01000020_gene2946	2	Antioxidant	PFAM alkyl hydroperoxide reductase Thiol specific antioxidant Mal allergen
1408813.AYMG01000028_gene2447	1	Antioxidant	alkyl hydroperoxide reductase Thiol specific antioxidant Mal allergen
1410612.JNKO01000020_gene1770	3	Antioxidant	Antioxidant, AhpC TSA family
1411123.JQNH01000001_gene1039	2	Antioxidant	alkyl hydroperoxide reductase Thiol specific antioxidant Mal allergen
1411123.JQNH01000001_gene2640	21	Antioxidant	Antioxidant protein with alkyl hydroperoxidase activity. Required for the reduction of the AhpC active site cysteine residues and for the regeneration of the AhpC enzyme activity
1411685.U062_01163	1	Antioxidant	Antioxidant protein with alkyl hydroperoxidase activity. Required for the reduction of the AhpC active site cysteine residues and for the regeneration of the AhpC enzyme activity
1411685.U062_01695	21	Antioxidant	PFAM alkyl hydroperoxide reductase Thiol specific antioxidant Mal allergen
1415754.JQMK01000002_gene2247	1	Antioxidant	Antioxidant protein with alkyl hydroperoxidase activity. Required for the reduction of the AhpC active site cysteine residues and for the regeneration of the AhpC enzyme activity
1415754.JQMK01000007_gene1868	1	Antioxidant	Antioxidant protein with alkyl hydroperoxidase activity. Required for the reduction of the AhpC active site cysteine residues and for the regeneration of the AhpC enzyme activity
1415754.JQMK01000012_gene979	1	Antioxidant	Antioxidant protein with alkyl hydroperoxidase activity. Required for the reduction of the AhpC active site cysteine residues and for the regeneration of the AhpC enzyme activity
1415756.JQMY01000001_gene1038	1	Antioxidant	Antioxidant protein with alkyl hydroperoxidase activity. Required for the reduction of the AhpC active site cysteine residues and for the regeneration of the AhpC enzyme activity
1415756.JQMY01000001_gene3390	1	Antioxidant	Antioxidant protein with alkyl hydroperoxidase activity. Required for the reduction of the AhpC active site cysteine residues and for the regeneration of the AhpC enzyme activity
1417296.U879_11110	3	Antioxidant	Antioxidant protein with alkyl hydroperoxidase activity. Required for the reduction of the AhpC active site cysteine residues and for the regeneration of the AhpC enzyme activity
1423144.Gal_00512	1	Antioxidant	Antioxidant protein with alkyl hydroperoxidase activity. Required for the reduction of the AhpC active site cysteine residues and for the regeneration of the AhpC enzyme activity
1423144.Gal_02344	1	Antioxidant	Antioxidant protein with alkyl hydroperoxidase activity. Required for the reduction of the AhpC active site cysteine residues and for the regeneration of the AhpC enzyme activity
1429851.X548_02695	1	Antioxidant	Antioxidant protein with alkyl hydroperoxidase activity. Required for the reduction of the AhpC active site cysteine residues and for the regeneration of the AhpC enzyme activity
1429851.X548_16420	1	Antioxidant	Antioxidant protein with alkyl hydroperoxidase activity. Required for the reduction of the AhpC active site cysteine residues and for the regeneration of the AhpC enzyme activity
1429916.X566_18425	1	Antioxidant	Antioxidant protein with alkyl hydroperoxidase activity. Required for the reduction of the AhpC active site cysteine residues and for the regeneration of the AhpC enzyme activity
1429916.X566_24385	14	Antioxidant	Antioxidant protein with alkyl hydroperoxidase activity. Required for the reduction of the AhpC active site cysteine residues and for the regeneration of the AhpC enzyme activity
143224.JQMD01000002_gene1017	4	Antioxidant	alkyl hydroperoxide reductase Thiol specific antioxidant Mal allergen
1434325.AZQN01000010_gene3888	3	Antioxidant	PFAM alkyl hydroperoxide reductase Thiol specific antioxidant Mal allergen
1437448.AZRT01000008_gene4795	1	Antioxidant	Antioxidant protein with alkyl hydroperoxidase activity. Required for the reduction of the AhpC active site cysteine residues and for the regeneration of the AhpC enzyme activity
1437448.AZRT01000035_gene3440	1	Antioxidant	Antioxidant protein with alkyl hydroperoxidase activity. Required for the reduction of the AhpC active site cysteine residues and for the regeneration of the AhpC enzyme activity
1437824.BN940_11566	7	Antioxidant	Antioxidant protein with alkyl hydroperoxidase activity. Required for the reduction of the AhpC active site cysteine residues and for the regeneration of the AhpC enzyme activity
1443111.JASG01000004_gene2963	1	Antioxidant	Antioxidant protein with alkyl hydroperoxidase activity. Required for the reduction of the AhpC active site cysteine residues and for the regeneration of the AhpC enzyme activity
1443665.JACA01000020_gene4962	2	Antioxidant	Antioxidant protein with alkyl hydroperoxidase activity. Required for the reduction of the AhpC active site cysteine residues and for the regeneration of the AhpC enzyme activity
1443665.JACA01000059_gene1140	4	Antioxidant	Alkyl hydroperoxide reductase Thiol specific antioxidant Mal allergen
1446473.JHWH01000002_gene1691	3	Antioxidant	Antioxidant protein with alkyl hydroperoxidase activity. Required for the reduction of the AhpC active site cysteine residues and for the regeneration of the AhpC enzyme activity
1448389.BAVQ01000029_gene639	5	Antioxidant	Antioxidant protein with alkyl hydroperoxidase activity. Required for the reduction of the AhpC active site cysteine residues and for the regeneration of the AhpC enzyme activity
1448860.BBJO01000030_gene321	1	Antioxidant	alkyl hydroperoxide reductase Thiol specific antioxidant Mal allergen
1449058.JQKT01000007_gene972	1	Antioxidant	Antioxidant protein with alkyl hydroperoxidase activity. Required for the reduction of the AhpC active site cysteine residues and for the regeneration of the AhpC enzyme activity
1449357.JQLK01000001_gene1837	3	Antioxidant	Antioxidant protein with alkyl hydroperoxidase activity. Required for the reduction of the AhpC active site cysteine residues and for the regeneration of the AhpC enzyme activity
1450525.JATV01000017_gene2744	2	Antioxidant	Antioxidant protein with alkyl hydroperoxidase activity. Required for the reduction of the AhpC active site cysteine residues and for the regeneration of the AhpC enzyme activity
1452535.JARD01000020_gene1235	1	Antioxidant	Antioxidant protein with alkyl hydroperoxidase activity. Required for the reduction of the AhpC active site cysteine residues and for the regeneration of the AhpC enzyme activity
1452718.JBOY01000094_gene2901	1	Antioxidant	PFAM alkyl hydroperoxide reductase Thiol specific antioxidant Mal allergen
1453500.AT05_06185	7	Antioxidant	alkyl hydroperoxide reductase Thiol specific antioxidant Mal allergen
1454004.AW11_00527	7	Antioxidant	PFAM alkyl hydroperoxide reductase Thiol specific antioxidant Mal allergen
1454004.AW11_04017	2	Antioxidant	Antioxidant protein with alkyl hydroperoxidase activity. Required for the reduction of the AhpC active site cysteine residues and for the regeneration of the AhpC enzyme activity
1454010.JEOE01000041_gene903	1	Antioxidant	PFAM alkyl hydroperoxide reductase Thiol specific antioxidant Mal allergen
1458275.AZ34_15630	2	Antioxidant	alkyl hydroperoxide reductase Thiol specific antioxidant Mal allergen
1458357.BG58_33390	1	Antioxidant	Antioxidant protein with alkyl hydroperoxidase activity. Required for the reduction of the AhpC active site cysteine residues and for the regeneration of the AhpC enzyme activity
1458427.BAWN01000011_gene662	1	Antioxidant	alkyl hydroperoxide reductase Thiol specific antioxidant Mal allergen
1459636.NTE_02586	1	Antioxidant	AhpC/TSA antioxidant enzyme
1461693.ATO10_10560	4	Antioxidant	Antioxidant protein with alkyl hydroperoxidase activity. Required for the reduction of the AhpC active site cysteine residues and for the regeneration of the AhpC enzyme activity
1461694.ATO9_02100	2	Antioxidant	Antioxidant protein with alkyl hydroperoxidase activity. Required for the reduction of the AhpC active site cysteine residues and for the regeneration of the AhpC enzyme activity
1463820.JOGW01000002_gene6503	1	Antioxidant	alkyl hydroperoxide reductase Thiol specific antioxidant Mal allergen
1463820.JOGW01000021_gene71	1	Antioxidant	alkyl hydroperoxide reductase Thiol specific antioxidant Mal allergen
1463845.JOIG01000010_gene1984	1	Antioxidant	PFAM alkyl hydroperoxide reductase Thiol specific antioxidant Mal allergen
1463856.JOHY01000030_gene2868	6	Antioxidant	alkyl hydroperoxide reductase Thiol specific antioxidant Mal allergen
1463857.JOFZ01000012_gene1983	1	Antioxidant	alkyl hydroperoxide reductase Thiol specific antioxidant Mal allergen
1463861.JNXE01000017_gene7615	2	Antioxidant	Antioxidant protein with alkyl hydroperoxidase activity. Required for the reduction of the AhpC active site cysteine residues and for the regeneration of the AhpC enzyme activity
1463861.JNXE01000058_gene8300	2	Antioxidant	alkyl hydroperoxide reductase Thiol specific antioxidant Mal allergen
1463901.JOIY01000028_gene4076	1	Antioxidant	Antioxidant protein with alkyl hydroperoxidase activity. Required for the reduction of the AhpC active site cysteine residues and for the regeneration of the AhpC enzyme activity
1463903.JOIZ01000005_gene3016	6	Antioxidant	alkyl hydroperoxide reductase Thiol specific antioxidant Mal allergen
146922.JOFU01000030_gene5235	1	Antioxidant	alkyl hydroperoxide reductase Thiol specific antioxidant Mal allergen
1469557.JSWF01000030_gene3463	1	Antioxidant	Antioxidant protein with alkyl hydroperoxidase activity. Required for the reduction of the AhpC active site cysteine residues and for the regeneration of the AhpC enzyme activity
1469557.JSWF01000032_gene3136	2	Antioxidant	alkyl hydroperoxide reductase Thiol specific antioxidant Mal allergen
1472418.BBJC01000004_gene1786	1	Antioxidant	Antioxidant protein with alkyl hydroperoxidase activity. Required for the reduction of the AhpC active site cysteine residues and for the regeneration of the AhpC enzyme activity
1472716.KBK24_0109380	1	Antioxidant	PFAM alkyl hydroperoxide reductase Thiol specific antioxidant Mal allergen
1472716.KBK24_0110585	1	Antioxidant	Antioxidant protein with alkyl hydroperoxidase activity. Required for the reduction of the AhpC active site cysteine residues and for the regeneration of the AhpC enzyme activity
1479237.JMLY01000001_gene902	6	Antioxidant	Antioxidant protein with alkyl hydroperoxidase activity. Required for the reduction of the AhpC active site cysteine residues and for the regeneration of the AhpC enzyme activity
1479238.JQMZ01000001_gene617	5	Antioxidant	alkyl hydroperoxide reductase Thiol specific antioxidant Mal allergen
1479238.JQMZ01000001_gene685	1	Antioxidant	Antioxidant protein with alkyl hydroperoxidase activity. Required for the reduction of the AhpC active site cysteine residues and for the regeneration of the AhpC enzyme activity
1479239.JQMU01000001_gene1585	7	Antioxidant	Antioxidant protein with alkyl hydroperoxidase activity. Required for the reduction of the AhpC active site cysteine residues and for the regeneration of the AhpC enzyme activity
1484460.JSWG01000006_gene2723	3	Antioxidant	alkyl hydroperoxide reductase Thiol specific antioxidant Mal allergen
1484460.JSWG01000008_gene1996	1	Antioxidant	Antioxidant protein with alkyl hydroperoxidase activity. Required for the reduction of the AhpC active site cysteine residues and for the regeneration of the AhpC enzyme activity
1484460.JSWG01000009_gene672	1	Antioxidant	alkyl hydroperoxide reductase Thiol specific antioxidant Mal allergen
1484460.JSWG01000011_gene1680	1	Antioxidant	Antioxidant protein with alkyl hydroperoxidase activity. Required for the reduction of the AhpC active site cysteine residues and for the regeneration of the AhpC enzyme activity
1485544.JQKP01000007_gene2030	3	Antioxidant	PFAM alkyl hydroperoxide reductase Thiol specific antioxidant Mal allergen
1489678.RDMS_01260	3	Antioxidant	Antioxidant protein with alkyl hydroperoxidase activity. Required for the reduction of the AhpC active site cysteine residues and for the regeneration of the AhpC enzyme activity
1499680.CCFE01000023_gene2364	2	Antioxidant	alkyl hydroperoxide reductase Thiol specific antioxidant Mal allergen
1500257.JQNM01000005_gene2345	1	Antioxidant	Antioxidant protein with alkyl hydroperoxidase activity. Required for the reduction of the AhpC active site cysteine residues and for the regeneration of the AhpC enzyme activity
1500893.JQNB01000001_gene279	1	Antioxidant	Antioxidant protein with alkyl hydroperoxidase activity. Required for the reduction of the AhpC active site cysteine residues and for the regeneration of the AhpC enzyme activity
1500897.JQNA01000002_gene2698	1	Antioxidant	PFAM alkyl hydroperoxide reductase Thiol specific antioxidant Mal allergen
1500897.JQNA01000002_gene3874	3	Antioxidant	Antioxidant protein with alkyl hydroperoxidase activity. Required for the reduction of the AhpC active site cysteine residues and for the regeneration of the AhpC enzyme activity
1501391.LG35_07555	1	Antioxidant	PFAM alkyl hydroperoxide reductase Thiol specific antioxidant Mal allergen
1502724.FF80_00184	1	Antioxidant	Antioxidant protein with alkyl hydroperoxidase activity. Required for the reduction of the AhpC active site cysteine residues and for the regeneration of the AhpC enzyme activity
1502770.JQMG01000001_gene1879	1	Antioxidant	PFAM alkyl hydroperoxide reductase Thiol specific antioxidant Mal allergen
1502850.FG91_02584	3	Antioxidant	Antioxidant protein with alkyl hydroperoxidase activity. Required for the reduction of the AhpC active site cysteine residues and for the regeneration of the AhpC enzyme activity
1502851.FG93_03746	1	Antioxidant	Antioxidant protein with alkyl hydroperoxidase activity. Required for the reduction of the AhpC active site cysteine residues and for the regeneration of the AhpC enzyme activity
1521187.JPIM01000032_gene1955	1	Antioxidant	PFAM alkyl hydroperoxide reductase Thiol specific antioxidant Mal allergen
1523503.JPMY01000042_gene2952	4	Antioxidant	Antioxidant protein with alkyl hydroperoxidase activity. Required for the reduction of the AhpC active site cysteine residues and for the regeneration of the AhpC enzyme activity
1527444.ucyna2_01047	1	Antioxidant	alkyl hydroperoxide reductase Thiol specific antioxidant Mal allergen
1528106.JRJE01000008_gene1551	1	Antioxidant	Antioxidant protein with alkyl hydroperoxidase activity. Required for the reduction of the AhpC active site cysteine residues and for the regeneration of the AhpC enzyme activity
1530186.JQEY01000004_gene1962	2	Antioxidant	alkyl hydroperoxide reductase Thiol specific antioxidant Mal allergen
1535422.ND16A_2884	1	Antioxidant	Antioxidant protein with alkyl hydroperoxidase activity. Required for the reduction of the AhpC active site cysteine residues and for the regeneration of the AhpC enzyme activity
153721.MYP_1744	6	Antioxidant	alkyl hydroperoxide reductase Thiol specific antioxidant Mal allergen
153721.MYP_1956	4	Antioxidant	PFAM alkyl hydroperoxide reductase Thiol specific antioxidant Mal allergen
153721.MYP_92	8	Antioxidant	PFAM alkyl hydroperoxide reductase Thiol specific antioxidant Mal allergen
1537715.JQFJ01000002_gene892	1	Antioxidant	Antioxidant protein with alkyl hydroperoxidase activity. Required for the reduction of the AhpC active site cysteine residues and for the regeneration of the AhpC enzyme activity
1538295.JY96_04280	1	Antioxidant	alkyl hydroperoxide reductase Thiol specific antioxidant Mal allergen
1538644.KO02_01740	2	Antioxidant	Antioxidant, AhpC Tsa family
1538644.KO02_10940	12	Antioxidant	PFAM alkyl hydroperoxide reductase Thiol specific antioxidant Mal allergen
1540221.JQNI01000002_gene1434	1	Antioxidant	Antioxidant protein with alkyl hydroperoxidase activity. Required for the reduction of the AhpC active site cysteine residues and for the regeneration of the AhpC enzyme activity
1547437.LL06_08135	2	Antioxidant	Antioxidant protein with alkyl hydroperoxidase activity. Required for the reduction of the AhpC active site cysteine residues and for the regeneration of the AhpC enzyme activity
1547437.LL06_23830	1	Antioxidant	Antioxidant protein with alkyl hydroperoxidase activity. Required for the reduction of the AhpC active site cysteine residues and for the regeneration of the AhpC enzyme activity
1550091.JROE01000006_gene2559	2	Antioxidant	PFAM alkyl hydroperoxide reductase Thiol specific antioxidant Mal allergen
1550091.JROE01000008_gene3436	2	Antioxidant	alkyl hydroperoxide reductase Thiol specific antioxidant Mal allergen
1562701.BBOF01000044_gene1242	1	Antioxidant	PFAM alkyl hydroperoxide reductase Thiol specific antioxidant Mal allergen
159450.NH14_25375	2	Antioxidant	PFAM alkyl hydroperoxide reductase Thiol specific antioxidant Mal allergen
166314.Syncc8109_1257	17	Antioxidant	Alkyl hydroperoxide reductase thiol specific antioxidant Mal allergens family protein
166314.Syncc8109_2000	122	Antioxidant	AhpC/TSA antioxidant enzyme
166318.Syn8016DRAFT_0473	3	Antioxidant	Alkyl hydroperoxide reductase thiol specific antioxidant Mal allergens family protein
166318.Syn8016DRAFT_1035	5	Antioxidant	AhpC/TSA antioxidant enzyme
1713.JOFV01000005_gene2345	1	Antioxidant	PFAM alkyl hydroperoxide reductase Thiol specific antioxidant Mal allergen
172088.AUGA01000003_gene5741	5	Antioxidant	Antioxidant protein with alkyl hydroperoxidase activity. Required for the reduction of the AhpC active site cysteine residues and for the regeneration of the AhpC enzyme activity
1869.MB27_01640	1	Antioxidant	alkyl hydroperoxide reductase Thiol specific antioxidant Mal allergen
187272.Mlg_1940	2	Antioxidant	PFAM alkyl hydroperoxide reductase Thiol specific antioxidant Mal allergen
187272.Mlg_2480	5	Antioxidant	alkyl hydroperoxide reductase Thiol specific antioxidant Mal allergen
1894.JOER01000009_gene8062	1	Antioxidant	alkyl hydroperoxide reductase Thiol specific antioxidant Mal allergen
1894.JOER01000055_gene5957	4	Antioxidant	Antioxidant protein with alkyl hydroperoxidase activity. Required for the reduction of the AhpC active site cysteine residues and for the regeneration of the AhpC enzyme activity
189753.AXAS01000010_gene7423	3	Antioxidant	Antioxidant protein with alkyl hydroperoxidase activity. Required for the reduction of the AhpC active site cysteine residues and for the regeneration of the AhpC enzyme activity
1906.SFRA_32620	1	Antioxidant	alkyl hydroperoxide reductase Thiol specific antioxidant Mal allergen
194439.CT0662	1	Antioxidant	PFAM alkyl hydroperoxide reductase Thiol specific antioxidant Mal allergen
1944.JOAZ01000003_gene5235	1	Antioxidant	Antioxidant protein with alkyl hydroperoxidase activity. Required for the reduction of the AhpC active site cysteine residues and for the regeneration of the AhpC enzyme activity
1957.JODX01000004_gene3079	1	Antioxidant	alkyl hydroperoxide reductase Thiol specific antioxidant Mal allergen
196162.Noca_1959	2	Antioxidant	alkyl hydroperoxide reductase Thiol specific antioxidant Mal allergen
196162.Noca_3748	10	Antioxidant	Antioxidant protein with alkyl hydroperoxidase activity. Required for the reduction of the AhpC active site cysteine residues and for the regeneration of the AhpC enzyme activity
196164	2	Antioxidant	Antioxidant protein with alkyl hydroperoxidase activity. Required for the reduction of the AhpC active site cysteine residues and for the regeneration of the AhpC enzyme activity
196367.JNFG01000018_gene4366	1	Antioxidant	PFAM alkyl hydroperoxide reductase Thiol specific antioxidant Mal allergen
196367.JNFG01000025_gene8291	1	Antioxidant	PFAM alkyl hydroperoxide reductase Thiol specific antioxidant Mal allergen
203275.BFO_1720	1	Antioxidant	PFAM alkyl hydroperoxide reductase Thiol specific antioxidant Mal allergen
207559.Dde_0305	2	Antioxidant	PFAM alkyl hydroperoxide reductase Thiol specific antioxidant Mal allergen
207954.MED92_11759	2	Antioxidant	Antioxidant protein with alkyl hydroperoxidase activity. Required for the reduction of the AhpC active site cysteine residues and for the regeneration of the AhpC enzyme activity
208444.JNYY01000030_gene1165	1	Antioxidant	Antioxidant protein with alkyl hydroperoxidase activity. Required for the reduction of the AhpC active site cysteine residues and for the regeneration of the AhpC enzyme activity
216432.CA2559_11933	1	Antioxidant	Alkyl hydroperoxide reductase Thiol specific antioxidant Mal allergen
216432.CA2559_11938	1	Antioxidant	Alkyl hydroperoxide reductase Thiol specific antioxidant Mal allergen
216432.CA2559_11943	1	Antioxidant	Alkyl hydroperoxide reductase Thiol specific antioxidant Mal allergen
216432.CA2559_13208	1	Antioxidant	alkyl hydroperoxide reductase Thiol specific antioxidant Mal allergen
219305.MCAG_01572	1	Antioxidant	Antioxidant protein with alkyl hydroperoxidase activity. Required for the reduction of the AhpC active site cysteine residues and for the regeneration of the AhpC enzyme activity
219305.MCAG_03132	1	Antioxidant	alkyl hydroperoxide reductase Thiol specific antioxidant Mal allergen
221359.RS9916_28034	10	Antioxidant	AhpC/TSA antioxidant enzyme
221359.RS9916_29824	2	Antioxidant	Alkyl hydroperoxide reductase thiol specific antioxidant Mal allergens family protein
221360.RS9917_12515	3	Antioxidant	Alkyl hydroperoxide reductase thiol specific antioxidant Mal allergens family protein
222534.KB893711_gene5049	1	Antioxidant	PFAM alkyl hydroperoxide reductase Thiol specific antioxidant Mal allergen
223184.AS25_09415	1	Antioxidant	PFAM alkyl hydroperoxide reductase Thiol specific antioxidant Mal allergen
224308.BSU18010	1	Antioxidant	alkyl hydroperoxide reductase Thiol specific antioxidant Mal allergen
224914.BMEII0578	1	Antioxidant	Antioxidant protein with alkyl hydroperoxidase activity. Required for the reduction of the AhpC active site cysteine residues and for the regeneration of the AhpC enzyme activity
225849.swp_0860	2	Antioxidant	PFAM alkyl hydroperoxide reductase Thiol specific antioxidant Mal allergen
225849.swp_4205	1	Antioxidant	PFAM alkyl hydroperoxide reductase Thiol specific antioxidant Mal allergen
225937.HP15_3832	2	Antioxidant	Antioxidant protein with alkyl hydroperoxidase activity. Required for the reduction of the AhpC active site cysteine residues and for the regeneration of the AhpC enzyme activity
232348.ADXL01000057_gene2264	5	Antioxidant	Alkyl hydroperoxide reductase thiol specific antioxidant Mal allergens family protein
232348.ADXL01000066_gene2676	1	Antioxidant	AhpC/TSA antioxidant enzyme
2325.TKV_c14820	1	Antioxidant	PFAM alkyl hydroperoxide reductase Thiol specific antioxidant Mal allergen
232721.Ajs_0192	1	Antioxidant	PFAM alkyl hydroperoxide reductase Thiol specific antioxidant Mal allergen
232721.Ajs_2747	4	Antioxidant	Antioxidant protein with alkyl hydroperoxidase activity. Required for the reduction of the AhpC active site cysteine residues and for the regeneration of the AhpC enzyme activity
232721.Ajs_3419	1	Antioxidant	Antioxidant protein with alkyl hydroperoxidase activity. Required for the reduction of the AhpC active site cysteine residues and for the regeneration of the AhpC enzyme activity
234267.Acid_1118	1	Antioxidant	Alkyl hydroperoxide reductase Thiol specific antioxidant Mal allergen
234267.Acid_5381	3	Antioxidant	PFAM alkyl hydroperoxide reductase Thiol specific antioxidant Mal allergen
234267.Acid_5901	4	Antioxidant	PFAM alkyl hydroperoxide reductase Thiol specific antioxidant Mal allergen
234831.PSM_B0199	1	Antioxidant	Antioxidant protein with alkyl hydroperoxidase activity. Required for the reduction of the AhpC active site cysteine residues and for the regeneration of the AhpC enzyme activity
235909.GK2079	1	Antioxidant	alkyl hydroperoxide reductase Thiol specific antioxidant Mal allergen
236097.ADG881_2984	1	Antioxidant	Antioxidant protein with alkyl hydroperoxidase activity. Required for the reduction of the AhpC active site cysteine residues and for the regeneration of the AhpC enzyme activity
237368.SCABRO_01816	1	Antioxidant	alkyl hydroperoxide reductase Thiol specific antioxidant Mal allergen
240292.Ava_2606	2	Antioxidant	Antioxidant protein with alkyl hydroperoxidase activity. Required for the reduction of the AhpC active site cysteine residues and for the regeneration of the AhpC enzyme activity
242619.PG_1084	1	Antioxidant	Antioxidant, AhpC TSA family
243090.RB7868	2	Antioxidant	PFAM alkyl hydroperoxide reductase Thiol specific antioxidant Mal allergen
243090.RB8238	1	Antioxidant	alkyl hydroperoxide reductase Thiol specific antioxidant Mal allergen
243090.RB8674	3	Antioxidant	alkyl hydroperoxide reductase Thiol specific antioxidant Mal allergen
243160.BMA1900	2	Antioxidant	Antioxidant protein with alkyl hydroperoxidase activity. Required for the reduction of the AhpC active site cysteine residues and for the regeneration of the AhpC enzyme activity
243230.DR_1765	4	Antioxidant	Antioxidant protein with alkyl hydroperoxidase activity. Required for the reduction of the AhpC active site cysteine residues and for the regeneration of the AhpC enzyme activity
243231.GSU0066	1	Antioxidant	PFAM alkyl hydroperoxide reductase Thiol specific antioxidant Mal allergen
243365.CV_1772	1	Antioxidant	Antioxidant protein with alkyl hydroperoxidase activity. Required for the reduction of the AhpC active site cysteine residues and for the regeneration of the AhpC enzyme activity
246197.MXAN_3277	2	Antioxidant	Antioxidant protein with alkyl hydroperoxidase activity. Required for the reduction of the AhpC active site cysteine residues and for the regeneration of the AhpC enzyme activity
246200.SPO0760	1	Antioxidant	Antioxidant protein with alkyl hydroperoxidase activity. Required for the reduction of the AhpC active site cysteine residues and for the regeneration of the AhpC enzyme activity
246200.SPO1255	3	Antioxidant	Antioxidant protein with alkyl hydroperoxidase activity. Required for the reduction of the AhpC active site cysteine residues and for the regeneration of the AhpC enzyme activity
246200.SPO3789	6	Antioxidant	Antioxidant protein with alkyl hydroperoxidase activity. Required for the reduction of the AhpC active site cysteine residues and for the regeneration of the AhpC enzyme activity
247633.GP2143_03978	2	Antioxidant	Antioxidant protein with alkyl hydroperoxidase activity. Required for the reduction of the AhpC active site cysteine residues and for the regeneration of the AhpC enzyme activity
247633.GP2143_04430	4	Antioxidant	Antioxidant protein with alkyl hydroperoxidase activity. Required for the reduction of the AhpC active site cysteine residues and for the regeneration of the AhpC enzyme activity
247634.GPB2148_2061	1	Antioxidant	Antioxidant protein with alkyl hydroperoxidase activity. Required for the reduction of the AhpC active site cysteine residues and for the regeneration of the AhpC enzyme activity
247634.GPB2148_3265	31	Antioxidant	Alkyl hydroperoxide reductase Thiol specific antioxidant Mal allergen
251221	1	Antioxidant	Alkyl hydroperoxide reductase thiol specific antioxidant Mal
252305.OB2597_10911	1	Antioxidant	Antioxidant protein with alkyl hydroperoxidase activity. Required for the reduction of the AhpC active site cysteine residues and for the regeneration of the AhpC enzyme activity
259536.Psyc_1912	1	Antioxidant	Antioxidant protein with alkyl hydroperoxidase activity. Required for the reduction of the AhpC active site cysteine residues and for the regeneration of the AhpC enzyme activity
263358.VAB18032_05885	1	Antioxidant	alkyl hydroperoxide reductase Thiol specific antioxidant Mal allergen
264198.Reut_A2973	1	Antioxidant	PFAM alkyl hydroperoxide reductase Thiol specific antioxidant Mal allergen
264462.Bd1805	1	Antioxidant	PFAM alkyl hydroperoxide reductase Thiol specific antioxidant Mal allergen
264462.Bd3525	3	Antioxidant	PFAM alkyl hydroperoxide reductase Thiol specific antioxidant Mal allergen
265072.Mfla_2250	5	Antioxidant	PFAM alkyl hydroperoxide reductase Thiol specific antioxidant Mal allergen
265729.GS18_0205415	1	Antioxidant	alkyl hydroperoxide reductase Thiol specific antioxidant Mal allergen
266117.Rxyl_1128	1	Antioxidant	PFAM alkyl hydroperoxide reductase Thiol specific antioxidant Mal allergen
266264.Rmet_0758	1	Antioxidant	Antioxidant protein with alkyl hydroperoxidase activity. Required for the reduction of the AhpC active site cysteine residues and for the regeneration of the AhpC enzyme activity
266264.Rmet_2391	2	Antioxidant	PFAM alkyl hydroperoxide reductase Thiol specific antioxidant Mal allergen
266264.Rmet_3122	1	Antioxidant	PFAM alkyl hydroperoxide reductase Thiol specific antioxidant Mal allergen
266264.Rmet_4730	5	Antioxidant	Antioxidant protein with alkyl hydroperoxidase activity. Required for the reduction of the AhpC active site cysteine residues and for the regeneration of the AhpC enzyme activity
266265.Bxe_A0492	1	Antioxidant	PFAM alkyl hydroperoxide reductase Thiol specific antioxidant Mal allergen
266265.Bxe_B0950	1	Antioxidant	Antioxidant protein with alkyl hydroperoxidase activity. Required for the reduction of the AhpC active site cysteine residues and for the regeneration of the AhpC enzyme activity
266265.Bxe_C0375	1	Antioxidant	PFAM alkyl hydroperoxide reductase Thiol specific antioxidant Mal allergen
266809.PM03_06465	1	Antioxidant	Antioxidant protein with alkyl hydroperoxidase activity. Required for the reduction of the AhpC active site cysteine residues and for the regeneration of the AhpC enzyme activity
266809.PM03_09340	2	Antioxidant	alkyl hydroperoxide reductase Thiol specific antioxidant Mal allergen
266835	1	Antioxidant	Antioxidant protein with alkyl hydroperoxidase activity. Required for the reduction of the AhpC active site cysteine residues and for the regeneration of the AhpC enzyme activity
267608.RSc1646	3	Antioxidant	PFAM alkyl hydroperoxide reductase Thiol specific antioxidant Mal allergen
268739.Nmlp_1996	1	Antioxidant	alkyl hydroperoxide reductase Thiol specific antioxidant Mal allergen
269798.CHU_0134	1	Antioxidant	alkyl hydroperoxide reductase Thiol specific antioxidant Mal allergen
269798.CHU_1893	1	Antioxidant	PFAM alkyl hydroperoxide reductase Thiol specific antioxidant Mal allergen
269798.CHU_3043	3	Antioxidant	PFAM alkyl hydroperoxide reductase Thiol specific antioxidant Mal allergen
269799.Gmet_0150	1	Antioxidant	PFAM alkyl hydroperoxide reductase Thiol specific antioxidant Mal allergen
270374.MELB17_08064	5	Antioxidant	Antioxidant protein with alkyl hydroperoxidase activity. Required for the reduction of the AhpC active site cysteine residues and for the regeneration of the AhpC enzyme activity
270374.MELB17_14626	2	Antioxidant	Alkyl hydroperoxide reductase Thiol specific antioxidant Mal allergen
272557.APE_2125.1	2	Antioxidant	PFAM alkyl hydroperoxide reductase Thiol specific antioxidant Mal allergen
272568.GDI0252	2	Antioxidant	Antioxidant protein with alkyl hydroperoxidase activity. Required for the reduction of the AhpC active site cysteine residues and for the regeneration of the AhpC enzyme activity
272568.GDI2772	1	Antioxidant	PFAM alkyl hydroperoxide reductase Thiol specific antioxidant Mal allergen
272624.lpg2112	2	Antioxidant	Antioxidant protein with alkyl hydroperoxidase activity. Required for the reduction of the AhpC active site cysteine residues and for the regeneration of the AhpC enzyme activity
272943.RSP_0725	1	Antioxidant	alkyl hydroperoxide reductase Thiol specific antioxidant Mal allergen
272943.RSP_3419	1	Antioxidant	Antioxidant protein with alkyl hydroperoxidase activity. Required for the reduction of the AhpC active site cysteine residues and for the regeneration of the AhpC enzyme activity
273057.SSO2613	1	Antioxidant	PFAM alkyl hydroperoxide reductase Thiol specific antioxidant Mal allergen
278963.ATWD01000001_gene3348	1	Antioxidant	PFAM alkyl hydroperoxide reductase Thiol specific antioxidant Mal allergen
278963.ATWD01000001_gene4072	1	Antioxidant	PFAM alkyl hydroperoxide reductase Thiol specific antioxidant Mal allergen
279010.BL02941	2	Antioxidant	alkyl hydroperoxide reductase Thiol specific antioxidant Mal allergen
28444.JODQ01000005_gene1338	7	Antioxidant	Antioxidant protein with alkyl hydroperoxidase activity. Required for the reduction of the AhpC active site cysteine residues and for the regeneration of the AhpC enzyme activity
285535.JOEY01000027_gene9538	1	Antioxidant	alkyl hydroperoxide reductase Thiol specific antioxidant Mal allergen
287986.DV20_28470	4	Antioxidant	Antioxidant protein with alkyl hydroperoxidase activity. Required for the reduction of the AhpC active site cysteine residues and for the regeneration of the AhpC enzyme activity
290317.Cpha266_0884	1	Antioxidant	PFAM alkyl hydroperoxide reductase Thiol specific antioxidant Mal allergen
290397.Adeh_1148	1	Antioxidant	PFAM alkyl hydroperoxide reductase Thiol specific antioxidant Mal allergen
290400.Jann_1715	1	Antioxidant	alkyl hydroperoxide reductase Thiol specific antioxidant Mal allergen
290400.Jann_2827	4	Antioxidant	Antioxidant protein with alkyl hydroperoxidase activity. Required for the reduction of the AhpC active site cysteine residues and for the regeneration of the AhpC enzyme activity
290512.Paes_0051	1	Antioxidant	PFAM alkyl hydroperoxide reductase Thiol specific antioxidant Mal allergen
291112.PAU_01793	1	Antioxidant	PFAM alkyl hydroperoxide reductase Thiol specific antioxidant Mal allergen
292414.TM1040_0320	2	Antioxidant	Antioxidant protein with alkyl hydroperoxidase activity. Required for the reduction of the AhpC active site cysteine residues and for the regeneration of the AhpC enzyme activity
292414.TM1040_1739	1	Antioxidant	Antioxidant protein with alkyl hydroperoxidase activity. Required for the reduction of the AhpC active site cysteine residues and for the regeneration of the AhpC enzyme activity
292414.TM1040_2465	4	Antioxidant	Antioxidant protein with alkyl hydroperoxidase activity. Required for the reduction of the AhpC active site cysteine residues and for the regeneration of the AhpC enzyme activity
292415.Tbd_0156	4	Antioxidant	PFAM alkyl hydroperoxide reductase Thiol specific antioxidant Mal allergen
292459.STH1733	6	Antioxidant	alkyl hydroperoxide reductase Thiol specific antioxidant Mal allergen
292459.STH2552	2	Antioxidant	alkyl hydroperoxide reductase Thiol specific antioxidant Mal allergen
292.DM42_5377	2	Antioxidant	Antioxidant protein with alkyl hydroperoxidase activity. Required for the reduction of the AhpC active site cysteine residues and for the regeneration of the AhpC enzyme activity
292.DM42_5528	1	Antioxidant	PFAM alkyl hydroperoxide reductase Thiol specific antioxidant Mal allergen
293826.Amet_3687	3	Antioxidant	Antioxidant protein with alkyl hydroperoxidase activity. Required for the reduction of the AhpC active site cysteine residues and for the regeneration of the AhpC enzyme activity
296591.Bpro_0520	1	Antioxidant	Antioxidant protein with alkyl hydroperoxidase activity. Required for the reduction of the AhpC active site cysteine residues and for the regeneration of the AhpC enzyme activity
296591.Bpro_0539	9	Antioxidant	PFAM alkyl hydroperoxide reductase Thiol specific antioxidant Mal allergen
296591.Bpro_2923	3	Antioxidant	Antioxidant protein with alkyl hydroperoxidase activity. Required for the reduction of the AhpC active site cysteine residues and for the regeneration of the AhpC enzyme activity
297246.lpp0472	1	Antioxidant	Antioxidant protein with alkyl hydroperoxidase activity. Required for the reduction of the AhpC active site cysteine residues and for the regeneration of the AhpC enzyme activity
298653.Franean1_1864	1	Antioxidant	PFAM alkyl hydroperoxide reductase Thiol specific antioxidant Mal allergen
298653.Franean1_6120	1	Antioxidant	Alkyl hydroperoxide reductase Thiol specific antioxidant
298653.Franean1_6190	1	Antioxidant	PFAM alkyl hydroperoxide reductase Thiol specific antioxidant Mal allergen
298655.KI912266_gene403	1	Antioxidant	Alkyl hydroperoxide reductase Thiol specific antioxidant
298655.KI912266_gene4858	3	Antioxidant	Antioxidant protein with alkyl hydroperoxidase activity. Required for the reduction of the AhpC active site cysteine residues and for the regeneration of the AhpC enzyme activity
298655.KI912267_gene6936	1	Antioxidant	Antioxidant protein with alkyl hydroperoxidase activity. Required for the reduction of the AhpC active site cysteine residues and for the regeneration of the AhpC enzyme activity
300853	2	Antioxidant	alkyl hydroperoxide reductase Thiol specific antioxidant Mal allergen
304371.MCP_1850	4	Antioxidant	alkyl hydroperoxide reductase Thiol specific antioxidant Mal allergen
305900.GV64_21515	10	Antioxidant	Antioxidant protein with alkyl hydroperoxidase activity. Required for the reduction of the AhpC active site cysteine residues and for the regeneration of the AhpC enzyme activity
309800.C498_08784	3	Antioxidant	alkyl hydroperoxide reductase Thiol specific antioxidant Mal allergen
309801.trd_A0739	15	Antioxidant	alkyl hydroperoxide reductase Thiol specific antioxidant Mal allergen
309803.CTN_1799	1	Antioxidant	alkyl hydroperoxide reductase Thiol specific antioxidant Mal allergen
312153.Pnuc_1512	1	Antioxidant	PFAM alkyl hydroperoxide reductase Thiol specific antioxidant Mal allergen
313594.PI23P_01155	3	Antioxidant	Antioxidant protein with alkyl hydroperoxidase activity. Required for the reduction of the AhpC active site cysteine residues and for the regeneration of the AhpC enzyme activity
313594.PI23P_11632	28	Antioxidant	Antioxidant protein with alkyl hydroperoxidase activity. Required for the reduction of the AhpC active site cysteine residues and for the regeneration of the AhpC enzyme activity
313594.PI23P_11792	27	Antioxidant	Alkyl hydroperoxide reductase Thiol specific antioxidant Mal allergen
313595.P700755_003551	1	Antioxidant	alkyl hydroperoxide reductase Thiol specific antioxidant Mal allergen
313596.RB2501_14609	7	Antioxidant	alkyl hydroperoxide reductase Thiol specific antioxidant Mal allergen
313598.MED152_02450	3	Antioxidant	Antioxidant protein with alkyl hydroperoxidase activity. Required for the reduction of the AhpC active site cysteine residues and for the regeneration of the AhpC enzyme activity
313598.MED152_06830	10	Antioxidant	Antioxidant protein with alkyl hydroperoxidase activity. Required for the reduction of the AhpC active site cysteine residues and for the regeneration of the AhpC enzyme activity
313603.FB2170_00130	1	Antioxidant	Antioxidant protein with alkyl hydroperoxidase activity. Required for the reduction of the AhpC active site cysteine residues and for the regeneration of the AhpC enzyme activity
313606.M23134_02113	5	Antioxidant	PFAM alkyl hydroperoxide reductase Thiol specific antioxidant Mal allergen
313606.M23134_02921	1	Antioxidant	PFAM alkyl hydroperoxide reductase Thiol specific antioxidant Mal allergen
313606.M23134_05267	1	Antioxidant	PFAM alkyl hydroperoxide reductase Thiol specific antioxidant Mal allergen
313624.NSP_12020	2	Antioxidant	alkyl hydroperoxide reductase Thiol specific antioxidant Mal allergen
313625.BL107_12780	1	Antioxidant	Alkyl hydroperoxide reductase thiol specific antioxidant Mal allergens family protein
314230.DSM3645_10842	1	Antioxidant	PFAM alkyl hydroperoxide reductase Thiol specific antioxidant Mal allergen
314230.DSM3645_11547	4	Antioxidant	PFAM alkyl hydroperoxide reductase Thiol specific antioxidant Mal allergen
314230.DSM3645_13510	7	Antioxidant	alkyl hydroperoxide reductase Thiol specific antioxidant Mal allergen
314230.DSM3645_25056	5	Antioxidant	alkyl hydroperoxide reductase Thiol specific antioxidant Mal allergen
314230.DSM3645_27753	5	Antioxidant	Alkyl hydroperoxide reductase Thiol specific antioxidant Mal allergen
314232.SKA53_13811	1	Antioxidant	Antioxidant protein with alkyl hydroperoxidase activity. Required for the reduction of the AhpC active site cysteine residues and for the regeneration of the AhpC enzyme activity
314254.OA2633_09134	16	Antioxidant	alkyl hydroperoxide reductase Thiol specific antioxidant Mal allergen
314260.PB2503_01037	1	Antioxidant	alkyl hydroperoxide reductase Thiol specific antioxidant Mal allergen
314260.PB2503_01202	1	Antioxidant	alkyl hydroperoxide reductase Thiol specific antioxidant Mal allergen
314262.MED193_16062	5	Antioxidant	Antioxidant protein with alkyl hydroperoxidase activity. Required for the reduction of the AhpC active site cysteine residues and for the regeneration of the AhpC enzyme activity
314264.ROS217_17852	1	Antioxidant	Antioxidant protein with alkyl hydroperoxidase activity. Required for the reduction of the AhpC active site cysteine residues and for the regeneration of the AhpC enzyme activity
314271.RB2654_16826	1	Antioxidant	Antioxidant protein with alkyl hydroperoxidase activity. Required for the reduction of the AhpC active site cysteine residues and for the regeneration of the AhpC enzyme activity
314275.MADE_1007180	1	Antioxidant	Antioxidant protein with alkyl hydroperoxidase activity. Required for the reduction of the AhpC active site cysteine residues and for the regeneration of the AhpC enzyme activity
314278.NB231_09093	1	Antioxidant	PFAM alkyl hydroperoxide reductase Thiol specific antioxidant Mal allergen
314287.GB2207_06348	25	Antioxidant	PFAM alkyl hydroperoxide reductase Thiol specific antioxidant Mal allergen
314287.GB2207_10351	4	Antioxidant	Antioxidant protein with alkyl hydroperoxidase activity. Required for the reduction of the AhpC active site cysteine residues and for the regeneration of the AhpC enzyme activity
314607.KB13_714	13	Antioxidant	PFAM alkyl hydroperoxide reductase Thiol specific antioxidant Mal allergen
315750.BPUM_1700	1	Antioxidant	alkyl hydroperoxide reductase Thiol specific antioxidant Mal allergen
316055.RPE_2026	1	Antioxidant	Antioxidant protein with alkyl hydroperoxidase activity. Required for the reduction of the AhpC active site cysteine residues and for the regeneration of the AhpC enzyme activity
316056.RPC_4301	2	Antioxidant	Antioxidant protein with alkyl hydroperoxidase activity. Required for the reduction of the AhpC active site cysteine residues and for the regeneration of the AhpC enzyme activity
316058.RPB_3349	5	Antioxidant	Antioxidant protein with alkyl hydroperoxidase activity. Required for the reduction of the AhpC active site cysteine residues and for the regeneration of the AhpC enzyme activity
316067.Geob_1304	1	Antioxidant	PFAM alkyl hydroperoxide reductase Thiol specific antioxidant Mal allergen
316274.Haur_1906	2	Antioxidant	Antioxidant protein with alkyl hydroperoxidase activity. Required for the reduction of the AhpC active site cysteine residues and for the regeneration of the AhpC enzyme activity
316274.Haur_4710	13	Antioxidant	PFAM alkyl hydroperoxide reductase Thiol specific antioxidant Mal allergen
316274.Haur_4722	1	Antioxidant	PFAM alkyl hydroperoxide reductase Thiol specific antioxidant Mal allergen
316278.SynRCC307_0321	140	Antioxidant	AhpC/TSA antioxidant enzyme
316278.SynRCC307_1384	19	Antioxidant	Alkyl hydroperoxide reductase thiol specific antioxidant Mal allergens family protein
316279.Syncc9902_0759	3	Antioxidant	AhpC/TSA antioxidant enzyme
316279.Syncc9902_1080	1	Antioxidant	Alkyl hydroperoxide reductase thiol specific antioxidant Mal allergens family protein
317655.Sala_1849	4	Antioxidant	Antioxidant protein with alkyl hydroperoxidase activity. Required for the reduction of the AhpC active site cysteine residues and for the regeneration of the AhpC enzyme activity
317655.Sala_2061	1	Antioxidant	Antioxidant protein with alkyl hydroperoxidase activity. Required for the reduction of the AhpC active site cysteine residues and for the regeneration of the AhpC enzyme activity
317655.Sala_2694	1	Antioxidant	Antioxidant protein with alkyl hydroperoxidase activity. Required for the reduction of the AhpC active site cysteine residues and for the regeneration of the AhpC enzyme activity
317655.Sala_2695	3	Antioxidant	Antioxidant protein with alkyl hydroperoxidase activity. Required for the reduction of the AhpC active site cysteine residues and for the regeneration of the AhpC enzyme activity
317936.Nos7107_0985	5	Antioxidant	Antioxidant protein with alkyl hydroperoxidase activity. Required for the reduction of the AhpC active site cysteine residues and for the regeneration of the AhpC enzyme activity
318161.Sden_3541	1	Antioxidant	PFAM alkyl hydroperoxide reductase Thiol specific antioxidant Mal allergen
318167.Sfri_0522	2	Antioxidant	PFAM alkyl hydroperoxide reductase Thiol specific antioxidant Mal allergen
318167.Sfri_1408	4	Antioxidant	PFAM alkyl hydroperoxide reductase Thiol specific antioxidant Mal allergen
318167.Sfri_1982	1	Antioxidant	PFAM alkyl hydroperoxide reductase Thiol specific antioxidant Mal allergen
318586.Pden_4592	1	Antioxidant	Antioxidant protein with alkyl hydroperoxidase activity. Required for the reduction of the AhpC active site cysteine residues and for the regeneration of the AhpC enzyme activity
319224.Sputcn32_0896	4	Antioxidant	PFAM alkyl hydroperoxide reductase Thiol specific antioxidant Mal allergen
319225.Plut_0022	2	Antioxidant	PFAM alkyl hydroperoxide reductase Thiol specific antioxidant Mal allergen
319225.Plut_1493	1	Antioxidant	PFAM alkyl hydroperoxide reductase Thiol specific antioxidant Mal allergen
319225.Plut_1572	2	Antioxidant	PFAM alkyl hydroperoxide reductase Thiol specific antioxidant Mal allergen
319236.JCM19294_379	1	Antioxidant	Antioxidant protein with alkyl hydroperoxidase activity. Required for the reduction of the AhpC active site cysteine residues and for the regeneration of the AhpC enzyme activity
32042.PstZobell_01407	1	Antioxidant	Antioxidant protein with alkyl hydroperoxidase activity. Required for the reduction of the AhpC active site cysteine residues and for the regeneration of the AhpC enzyme activity
32051.SynWH7803_0816	10	Antioxidant	AhpC/TSA antioxidant enzyme
321327.CYA_0749	1	Antioxidant	Antioxidant protein with alkyl hydroperoxidase activity. Required for the reduction of the AhpC active site cysteine residues and for the regeneration of the AhpC enzyme activity
321327.CYA_0907	2	Antioxidant	Alkyl hydroperoxide reductase thiol specific antioxidant Mal allergens family protein
321332.CYB_0874	1	Antioxidant	Antioxidant protein with alkyl hydroperoxidase activity. Required for the reduction of the AhpC active site cysteine residues and for the regeneration of the AhpC enzyme activity
322710.Avin_35360	1	Antioxidant	PFAM alkyl hydroperoxide reductase Thiol specific antioxidant Mal allergen
323097.Nham_3277	3	Antioxidant	Antioxidant protein with alkyl hydroperoxidase activity. Required for the reduction of the AhpC active site cysteine residues and for the regeneration of the AhpC enzyme activity
323261.Noc_0989	2	Antioxidant	PFAM alkyl hydroperoxide reductase Thiol specific antioxidant Mal allergen
323261.Noc_1376	1	Antioxidant	PFAM alkyl hydroperoxide reductase Thiol specific antioxidant Mal allergen
323261.Noc_2526	3	Antioxidant	alkyl hydroperoxide reductase Thiol specific antioxidant Mal allergen
323850.Shew_3641	1	Antioxidant	PFAM alkyl hydroperoxide reductase Thiol specific antioxidant Mal allergen
324602.Caur_0936	5	Antioxidant	PFAM alkyl hydroperoxide reductase Thiol specific antioxidant Mal allergen
324602.Caur_2003	1	Antioxidant	PFAM alkyl hydroperoxide reductase Thiol specific antioxidant Mal allergen
324602.Caur_2499	6	Antioxidant	PFAM alkyl hydroperoxide reductase Thiol specific antioxidant Mal allergen
324925.Ppha_2143	1	Antioxidant	PFAM alkyl hydroperoxide reductase Thiol specific antioxidant Mal allergen
326297.Sama_0807	2	Antioxidant	PFAM alkyl hydroperoxide reductase Thiol specific antioxidant Mal allergen
326427.Cagg_1358	1	Antioxidant	PFAM alkyl hydroperoxide reductase Thiol specific antioxidant Mal allergen
326427.Cagg_2053	2	Antioxidant	PFAM alkyl hydroperoxide reductase Thiol specific antioxidant Mal allergen
326442.PSHAb0186	1	Antioxidant	Antioxidant protein with alkyl hydroperoxidase activity. Required for the reduction of the AhpC active site cysteine residues and for the regeneration of the AhpC enzyme activity
329726.AM1_5436	1	Antioxidant	alkyl hydroperoxide reductase Thiol specific antioxidant Mal allergen
330084.JNYZ01000013_gene5736	1	Antioxidant	Antioxidant protein with alkyl hydroperoxidase activity. Required for the reduction of the AhpC active site cysteine residues and for the regeneration of the AhpC enzyme activity
330779.Saci_0058	2	Antioxidant	PFAM alkyl hydroperoxide reductase Thiol specific antioxidant Mal allergen
330779.Saci_1125	2	Antioxidant	PFAM alkyl hydroperoxide reductase Thiol specific antioxidant Mal allergen
331678.Cphamn1_0032	4	Antioxidant	PFAM alkyl hydroperoxide reductase Thiol specific antioxidant Mal allergen
331678.Cphamn1_1689	1	Antioxidant	PFAM alkyl hydroperoxide reductase Thiol specific antioxidant Mal allergen
331869.BAL199_02379	1	Antioxidant	Antioxidant protein with alkyl hydroperoxidase activity. Required for the reduction of the AhpC active site cysteine residues and for the regeneration of the AhpC enzyme activity
331869.BAL199_14135	10	Antioxidant	Antioxidant protein with alkyl hydroperoxidase activity. Required for the reduction of the AhpC active site cysteine residues and for the regeneration of the AhpC enzyme activity
331869.BAL199_21719	1	Antioxidant	Antioxidant protein with alkyl hydroperoxidase activity. Required for the reduction of the AhpC active site cysteine residues and for the regeneration of the AhpC enzyme activity
331869.BAL199_27426	1	Antioxidant	Antioxidant protein with alkyl hydroperoxidase activity. Required for the reduction of the AhpC active site cysteine residues and for the regeneration of the AhpC enzyme activity
333138.LQ50_00990	1	Antioxidant	alkyl hydroperoxide reductase Thiol specific antioxidant Mal allergen
335284.Pcryo_0971	1	Antioxidant	Antioxidant protein with alkyl hydroperoxidase activity. Required for the reduction of the AhpC active site cysteine residues and for the regeneration of the AhpC enzyme activity
335659.S23_24730	1	Antioxidant	Antioxidant protein with alkyl hydroperoxidase activity. Required for the reduction of the AhpC active site cysteine residues and for the regeneration of the AhpC enzyme activity
335659.S23_26330	1	Antioxidant	Antioxidant protein with alkyl hydroperoxidase activity. Required for the reduction of the AhpC active site cysteine residues and for the regeneration of the AhpC enzyme activity
338969.Rfer_1909	1	Antioxidant	alkyl hydroperoxide reductase Thiol specific antioxidant Mal allergen
340099.Teth39_0994	1	Antioxidant	PFAM alkyl hydroperoxide reductase Thiol specific antioxidant Mal allergen
340177.Cag_0205	1	Antioxidant	PFAM alkyl hydroperoxide reductase Thiol specific antioxidant Mal allergen
344747.PM8797T_05270	1	Antioxidant	alkyl hydroperoxide reductase Thiol specific antioxidant Mal allergen
344747.PM8797T_06747	1	Antioxidant	PFAM alkyl hydroperoxide reductase Thiol specific antioxidant Mal allergen
344747.PM8797T_11409	2	Antioxidant	PFAM alkyl hydroperoxide reductase Thiol specific antioxidant Mal allergen
348780.NP_2900A	2	Antioxidant	alkyl hydroperoxide reductase Thiol specific antioxidant Mal allergen
349124.Hhal_0101	9	Antioxidant	PFAM alkyl hydroperoxide reductase Thiol specific antioxidant Mal allergen
349124.Hhal_0446	1	Antioxidant	PFAM alkyl hydroperoxide reductase Thiol specific antioxidant Mal allergen
351016.RAZWK3B_06552	3	Antioxidant	Antioxidant protein with alkyl hydroperoxidase activity. Required for the reduction of the AhpC active site cysteine residues and for the regeneration of the AhpC enzyme activity
351160.RCIX1985	3	Antioxidant	alkyl hydroperoxide reductase Thiol specific antioxidant Mal allergen
351607.Acel_0891	2	Antioxidant	Antioxidant protein with alkyl hydroperoxidase activity. Required for the reduction of the AhpC active site cysteine residues and for the regeneration of the AhpC enzyme activity
351627.Csac_1046	2	Antioxidant	PFAM alkyl hydroperoxide reductase Thiol specific antioxidant Mal allergen
357804.Ping_0850	1	Antioxidant	Antioxidant protein with alkyl hydroperoxidase activity. Required for the reduction of the AhpC active site cysteine residues and for the regeneration of the AhpC enzyme activity
357808.RoseRS_0325	3	Antioxidant	PFAM alkyl hydroperoxide reductase Thiol specific antioxidant Mal allergen
357808.RoseRS_0760	1	Antioxidant	PFAM alkyl hydroperoxide reductase Thiol specific antioxidant Mal allergen
358220.C380_13090	1	Antioxidant	Antioxidant protein with alkyl hydroperoxidase activity. Required for the reduction of the AhpC active site cysteine residues and for the regeneration of the AhpC enzyme activity
358220.C380_21480	1	Antioxidant	alkyl hydroperoxide reductase Thiol specific antioxidant Mal allergen
35841.BT1A1_1965	2	Antioxidant	alkyl hydroperoxide reductase Thiol specific antioxidant Mal allergen
358823.DF19_14915	1	Antioxidant	alkyl hydroperoxide reductase Thiol specific antioxidant Mal allergen
359.CN09_02585	1	Antioxidant	Antioxidant protein with alkyl hydroperoxidase activity. Required for the reduction of the AhpC active site cysteine residues and for the regeneration of the AhpC enzyme activity
365528.KB891257_gene4781	2	Antioxidant	Antioxidant protein with alkyl hydroperoxidase activity. Required for the reduction of the AhpC active site cysteine residues and for the regeneration of the AhpC enzyme activity
365528.KB891263_gene559	2	Antioxidant	Antioxidant protein with alkyl hydroperoxidase activity. Required for the reduction of the AhpC active site cysteine residues and for the regeneration of the AhpC enzyme activity
366602.Caul_1900	2	Antioxidant	Antioxidant protein with alkyl hydroperoxidase activity. Required for the reduction of the AhpC active site cysteine residues and for the regeneration of the AhpC enzyme activity
367336.OM2255_03462	1	Antioxidant	alkyl hydroperoxide reductase Thiol specific antioxidant Mal allergen
367336.OM2255_07740	2	Antioxidant	Antioxidant protein with alkyl hydroperoxidase activity. Required for the reduction of the AhpC active site cysteine residues and for the regeneration of the AhpC enzyme activity
368408.Tpen_1430	1	Antioxidant	PFAM alkyl hydroperoxide reductase Thiol specific antioxidant Mal allergen
369723.Strop_2703	2	Antioxidant	Antioxidant protein with alkyl hydroperoxidase activity. Required for the reduction of the AhpC active site cysteine residues and for the regeneration of the AhpC enzyme activity
369723.Strop_4098	1	Antioxidant	alkyl hydroperoxide reductase Thiol specific antioxidant Mal allergen
370438.PTH_0130	3	Antioxidant	Antioxidant protein with alkyl hydroperoxidase activity. Required for the reduction of the AhpC active site cysteine residues and for the regeneration of the AhpC enzyme activity
371731.Rsw2DRAFT_2214	1	Antioxidant	alkyl hydroperoxide reductase Thiol specific antioxidant Mal allergen
375451.RD1_0283	1	Antioxidant	Antioxidant protein with alkyl hydroperoxidase activity. Required for the reduction of the AhpC active site cysteine residues and for the regeneration of the AhpC enzyme activity
375451.RD1_3798	1	Antioxidant	Antioxidant protein with alkyl hydroperoxidase activity. Required for the reduction of the AhpC active site cysteine residues and for the regeneration of the AhpC enzyme activity
378753.KRH_10180	1	Antioxidant	PFAM alkyl hydroperoxide reductase Thiol specific antioxidant Mal allergen
378806.STAUR_3689	2	Antioxidant	alkyl hydroperoxide reductase Thiol specific antioxidant Mal allergen
379066.GAU_1234	1	Antioxidant	Alkyl hydroperoxide reductase Thiol specific antioxidant Mal allergen
379731.PST_3591	1	Antioxidant	Antioxidant protein with alkyl hydroperoxidase activity. Required for the reduction of the AhpC active site cysteine residues and for the regeneration of the AhpC enzyme activity
383372.Rcas_0861	8	Antioxidant	PFAM alkyl hydroperoxide reductase Thiol specific antioxidant Mal allergen
383372.Rcas_3487	4	Antioxidant	PFAM alkyl hydroperoxide reductase Thiol specific antioxidant Mal allergen
383372.Rcas_4444	1	Antioxidant	PFAM alkyl hydroperoxide reductase Thiol specific antioxidant Mal allergen
383381.EH30_10445	1	Antioxidant	Antioxidant protein with alkyl hydroperoxidase activity. Required for the reduction of the AhpC active site cysteine residues and for the regeneration of the AhpC enzyme activity
383381.EH30_15670	1	Antioxidant	Antioxidant protein with alkyl hydroperoxidase activity. Required for the reduction of the AhpC active site cysteine residues and for the regeneration of the AhpC enzyme activity
384765.SIAM614_08833	5	Antioxidant	Antioxidant protein with alkyl hydroperoxidase activity. Required for the reduction of the AhpC active site cysteine residues and for the regeneration of the AhpC enzyme activity
384765.SIAM614_26868	3	Antioxidant	Antioxidant protein with alkyl hydroperoxidase activity. Required for the reduction of the AhpC active site cysteine residues and for the regeneration of the AhpC enzyme activity
387092.NIS_1737	1	Antioxidant	Antioxidant protein with alkyl hydroperoxidase activity. Required for the reduction of the AhpC active site cysteine residues and for the regeneration of the AhpC enzyme activity
388051.AUFE01000001_gene2120	1	Antioxidant	PFAM alkyl hydroperoxide reductase Thiol specific antioxidant Mal allergen
388399.SSE37_22085	2	Antioxidant	Antioxidant protein with alkyl hydroperoxidase activity. Required for the reduction of the AhpC active site cysteine residues and for the regeneration of the AhpC enzyme activity
388401.RB2150_04628	1	Antioxidant	Antioxidant protein with alkyl hydroperoxidase activity. Required for the reduction of the AhpC active site cysteine residues and for the regeneration of the AhpC enzyme activity
388401.RB2150_08223	1	Antioxidant	Antioxidant protein with alkyl hydroperoxidase activity. Required for the reduction of the AhpC active site cysteine residues and for the regeneration of the AhpC enzyme activity
388413.ALPR1_11715	3	Antioxidant	PFAM alkyl hydroperoxide reductase Thiol specific antioxidant Mal allergen
388413.ALPR1_13245	5	Antioxidant	PFAM alkyl hydroperoxide reductase Thiol specific antioxidant Mal allergen
388739.RSK20926_10239	1	Antioxidant	Antioxidant protein with alkyl hydroperoxidase activity. Required for the reduction of the AhpC active site cysteine residues and for the regeneration of the AhpC enzyme activity
388739.RSK20926_18162	3	Antioxidant	Antioxidant protein with alkyl hydroperoxidase activity. Required for the reduction of the AhpC active site cysteine residues and for the regeneration of the AhpC enzyme activity
390235.PputW619_1113	2	Antioxidant	PFAM alkyl hydroperoxide reductase Thiol specific antioxidant Mal allergen
390235.PputW619_3647	3	Antioxidant	PFAM alkyl hydroperoxide reductase Thiol specific antioxidant Mal allergen
390989.JOEG01000001_gene5315	1	Antioxidant	alkyl hydroperoxide reductase Thiol specific antioxidant Mal allergen
391008.Smal_1372	1	Antioxidant	Antioxidant protein with alkyl hydroperoxidase activity. Required for the reduction of the AhpC active site cysteine residues and for the regeneration of the AhpC enzyme activity
391008.Smal_1998	1	Antioxidant	Antioxidant protein with alkyl hydroperoxidase activity. Required for the reduction of the AhpC active site cysteine residues and for the regeneration of the AhpC enzyme activity
391008.Smal_2150	1	Antioxidant	Antioxidant protein with alkyl hydroperoxidase activity. Required for the reduction of the AhpC active site cysteine residues and for the regeneration of the AhpC enzyme activity
391008.Smal_2657	1	Antioxidant	Antioxidant protein with alkyl hydroperoxidase activity. Required for the reduction of the AhpC active site cysteine residues and for the regeneration of the AhpC enzyme activity
391037.Sare_1005	2	Antioxidant	alkyl hydroperoxide reductase Thiol specific antioxidant Mal allergen
391587.KAOT1_08944	6	Antioxidant	alkyl hydroperoxide reductase Thiol specific antioxidant Mal allergen
391587.KAOT1_21761	25	Antioxidant	alkyl hydroperoxide reductase Thiol specific antioxidant Mal allergen
391589.RGAI101_944	2	Antioxidant	Antioxidant protein with alkyl hydroperoxidase activity. Required for the reduction of the AhpC active site cysteine residues and for the regeneration of the AhpC enzyme activity
391593.RCCS2_07514	5	Antioxidant	Antioxidant protein with alkyl hydroperoxidase activity. Required for the reduction of the AhpC active site cysteine residues and for the regeneration of the AhpC enzyme activity
391595.RLO149_c043020	1	Antioxidant	Antioxidant protein with alkyl hydroperoxidase activity. Required for the reduction of the AhpC active site cysteine residues and for the regeneration of the AhpC enzyme activity
391595.RLO149_c043030	2	Antioxidant	Antioxidant protein with alkyl hydroperoxidase activity. Required for the reduction of the AhpC active site cysteine residues and for the regeneration of the AhpC enzyme activity
391596.PBAL39_16239	1	Antioxidant	alkyl hydroperoxide reductase Thiol specific antioxidant Mal allergen
391596.PBAL39_19419	9	Antioxidant	PFAM alkyl hydroperoxide reductase Thiol specific antioxidant Mal allergen
391598.FBBAL38_08090	7	Antioxidant	alkyl hydroperoxide reductase Thiol specific antioxidant Mal allergen
391600.ABRU01000003_gene1623	1	Antioxidant	PFAM alkyl hydroperoxide reductase Thiol specific antioxidant Mal allergen
391600.ABRU01000049_gene21	1	Antioxidant	Antioxidant protein with alkyl hydroperoxidase activity. Required for the reduction of the AhpC active site cysteine residues and for the regeneration of the AhpC enzyme activity
391603.FBALC1_03427	22	Antioxidant	alkyl hydroperoxide reductase Thiol specific antioxidant Mal allergen
391603.FBALC1_07518	1	Antioxidant	Antioxidant protein with alkyl hydroperoxidase activity. Required for the reduction of the AhpC active site cysteine residues and for the regeneration of the AhpC enzyme activity
391603.FBALC1_09857	2	Antioxidant	Alkyl hydroperoxide reductase Thiol specific antioxidant Mal allergen
391612.CY0110_06749	1	Antioxidant	alkyl hydroperoxide reductase Thiol specific antioxidant Mal allergen
391612.CY0110_08281	1	Antioxidant	PFAM alkyl hydroperoxide reductase Thiol specific antioxidant Mal allergen
391613.RTM1035_10860	1	Antioxidant	Antioxidant protein with alkyl hydroperoxidase activity. Required for the reduction of the AhpC active site cysteine residues and for the regeneration of the AhpC enzyme activity
391616.OA238_c11570	8	Antioxidant	alkyl hydroperoxide reductase Thiol specific antioxidant Mal allergen
391616.OA238_c16270	21	Antioxidant	Antioxidant protein with alkyl hydroperoxidase activity. Required for the reduction of the AhpC active site cysteine residues and for the regeneration of the AhpC enzyme activity
391616.OA238_c39880	1	Antioxidant	Antioxidant protein with alkyl hydroperoxidase activity. Required for the reduction of the AhpC active site cysteine residues and for the regeneration of the AhpC enzyme activity
391619.PGA1_262p01940	3	Antioxidant	Antioxidant protein with alkyl hydroperoxidase activity. Required for the reduction of the AhpC active site cysteine residues and for the regeneration of the AhpC enzyme activity
391619.PGA1_c11430	1	Antioxidant	Antioxidant protein with alkyl hydroperoxidase activity. Required for the reduction of the AhpC active site cysteine residues and for the regeneration of the AhpC enzyme activity
391624.OIHEL45_07350	1	Antioxidant	Antioxidant protein with alkyl hydroperoxidase activity. Required for the reduction of the AhpC active site cysteine residues and for the regeneration of the AhpC enzyme activity
391624.OIHEL45_11093	2	Antioxidant	alkyl hydroperoxide reductase Thiol specific antioxidant Mal allergen
391624.OIHEL45_12090	1	Antioxidant	Antioxidant protein with alkyl hydroperoxidase activity. Required for the reduction of the AhpC active site cysteine residues and for the regeneration of the AhpC enzyme activity
391625.PPSIR1_08307	4	Antioxidant	PFAM alkyl hydroperoxide reductase Thiol specific antioxidant Mal allergen
391625.PPSIR1_41834	6	Antioxidant	Antioxidant protein with alkyl hydroperoxidase activity. Required for the reduction of the AhpC active site cysteine residues and for the regeneration of the AhpC enzyme activity
391937.NA2_14662	1	Antioxidant	Antioxidant protein with alkyl hydroperoxidase activity. Required for the reduction of the AhpC active site cysteine residues and for the regeneration of the AhpC enzyme activity
392499.Swit_2263	4	Antioxidant	Antioxidant protein with alkyl hydroperoxidase activity. Required for the reduction of the AhpC active site cysteine residues and for the regeneration of the AhpC enzyme activity
392499.Swit_3252	2	Antioxidant	PFAM alkyl hydroperoxide reductase Thiol specific antioxidant Mal allergen
392499.Swit_4386	1	Antioxidant	Antioxidant protein with alkyl hydroperoxidase activity. Required for the reduction of the AhpC active site cysteine residues and for the regeneration of the AhpC enzyme activity
392500.Swoo_2448	1	Antioxidant	PFAM alkyl hydroperoxide reductase Thiol specific antioxidant Mal allergen
395019.Bmul_3355	1	Antioxidant	Antioxidant protein with alkyl hydroperoxidase activity. Required for the reduction of the AhpC active site cysteine residues and for the regeneration of the AhpC enzyme activity
395494.Galf_0130	2	Antioxidant	PFAM alkyl hydroperoxide reductase Thiol specific antioxidant Mal allergen
395494.Galf_2792	2	Antioxidant	PFAM alkyl hydroperoxide reductase Thiol specific antioxidant Mal allergen
395495.Lcho_3984	2	Antioxidant	alkyl hydroperoxide reductase Thiol specific antioxidant Mal allergen
395961.Cyan7425_0955	2	Antioxidant	PFAM alkyl hydroperoxide reductase Thiol specific antioxidant Mal allergen
395961.Cyan7425_1511	2	Antioxidant	PFAM alkyl hydroperoxide reductase Thiol specific antioxidant Mal allergen
395961.Cyan7425_3716	1	Antioxidant	PFAM alkyl hydroperoxide reductase Thiol specific antioxidant Mal allergen
395963.Bind_3339	1	Antioxidant	PFAM alkyl hydroperoxide reductase Thiol specific antioxidant Mal allergen
395964.KE386496_gene99	6	Antioxidant	PFAM alkyl hydroperoxide reductase Thiol specific antioxidant Mal allergen
396588.Tgr7_0371	3	Antioxidant	alkyl hydroperoxide reductase Thiol specific antioxidant Mal allergen
396588.Tgr7_1146	2	Antioxidant	PFAM alkyl hydroperoxide reductase Thiol specific antioxidant Mal allergen
396595.TK90_1768	1	Antioxidant	PFAM alkyl hydroperoxide reductase Thiol specific antioxidant Mal allergen
397278.JOJN01000002_gene601	2	Antioxidant	Antioxidant protein with alkyl hydroperoxidase activity. Required for the reduction of the AhpC active site cysteine residues and for the regeneration of the AhpC enzyme activity
397948.Cmaq_0228	1	Antioxidant	PFAM alkyl hydroperoxide reductase Thiol specific antioxidant Mal allergen
398525.KB900701_gene274	3	Antioxidant	Antioxidant protein with alkyl hydroperoxidase activity. Required for the reduction of the AhpC active site cysteine residues and for the regeneration of the AhpC enzyme activity
398525.KB900701_gene4439	1	Antioxidant	Antioxidant protein with alkyl hydroperoxidase activity. Required for the reduction of the AhpC active site cysteine residues and for the regeneration of the AhpC enzyme activity
398527.Bphyt_4602	2	Antioxidant	PFAM alkyl hydroperoxide reductase Thiol specific antioxidant Mal allergen
398527.Bphyt_4675	1	Antioxidant	Antioxidant protein with alkyl hydroperoxidase activity. Required for the reduction of the AhpC active site cysteine residues and for the regeneration of the AhpC enzyme activity
398578.Daci_1493	1	Antioxidant	PFAM alkyl hydroperoxide reductase Thiol specific antioxidant Mal allergen
398579.Spea_0658	5	Antioxidant	PFAM alkyl hydroperoxide reductase Thiol specific antioxidant Mal allergen
398579.Spea_0905	1	Antioxidant	PFAM alkyl hydroperoxide reductase Thiol specific antioxidant Mal allergen
398580.Dshi_1178	2	Antioxidant	alkyl hydroperoxide reductase Thiol specific antioxidant Mal allergen
398767.Glov_2276	3	Antioxidant	alkyl hydroperoxide reductase Thiol specific antioxidant Mal allergen
399549.Msed_0359	4	Antioxidant	PFAM alkyl hydroperoxide reductase Thiol specific antioxidant Mal allergen
399549.Msed_0757	1	Antioxidant	PFAM alkyl hydroperoxide reductase Thiol specific antioxidant Mal allergen
400668.Mmwyl1_1812	1	Antioxidant	Antioxidant protein with alkyl hydroperoxidase activity. Required for the reduction of the AhpC active site cysteine residues and for the regeneration of the AhpC enzyme activity
401053.AciPR4_0376	4	Antioxidant	PFAM alkyl hydroperoxide reductase Thiol specific antioxidant Mal allergen
401053.AciPR4_1571	1	Antioxidant	PFAM alkyl hydroperoxide reductase Thiol specific antioxidant Mal allergen
401053.AciPR4_3717	2	Antioxidant	PFAM alkyl hydroperoxide reductase Thiol specific antioxidant Mal allergen
402626.Rpic_0027	1	Antioxidant	Antioxidant protein with alkyl hydroperoxidase activity. Required for the reduction of the AhpC active site cysteine residues and for the regeneration of the AhpC enzyme activity
402626.Rpic_2396	1	Antioxidant	Antioxidant protein with alkyl hydroperoxidase activity. Required for the reduction of the AhpC active site cysteine residues and for the regeneration of the AhpC enzyme activity
404589.Anae109_0482	2	Antioxidant	PFAM alkyl hydroperoxide reductase Thiol specific antioxidant Mal allergen
404589.Anae109_3146	1	Antioxidant	Antioxidant protein with alkyl hydroperoxidase activity. Required for the reduction of the AhpC active site cysteine residues and for the regeneration of the AhpC enzyme activity
406817.XNC1_2666	1	Antioxidant	PFAM alkyl hydroperoxide reductase Thiol specific antioxidant Mal allergen
411154.GFO_2052	4	Antioxidant	alkyl hydroperoxide reductase Thiol specific antioxidant Mal allergen
411154.GFO_2257	1	Antioxidant	Alkyl hydroperoxide reductase Thiol specific antioxidant Mal allergen
411476.BACOVA_02891	1	Antioxidant	Antioxidant, AhpC TSA family
411684.HPDFL43_09347	5	Antioxidant	alkyl hydroperoxide reductase Thiol specific antioxidant Mal allergen
413404.Rmag_0939	4	Antioxidant	PFAM alkyl hydroperoxide reductase Thiol specific antioxidant Mal allergen
41431.PCC8801_4218	1	Antioxidant	PFAM alkyl hydroperoxide reductase Thiol specific antioxidant Mal allergen
41431.PCC8801_4240	3	Antioxidant	PFAM alkyl hydroperoxide reductase Thiol specific antioxidant Mal allergen
419610.Mext_2984	1	Antioxidant	PFAM alkyl hydroperoxide reductase Thiol specific antioxidant Mal allergen
419947.MRA_1783	1	Antioxidant	Antioxidant protein with alkyl hydroperoxidase activity. Required for the reduction of the AhpC active site cysteine residues and for the regeneration of the AhpC enzyme activity
420246.GTNG_1407	3	Antioxidant	alkyl hydroperoxide reductase Thiol specific antioxidant Mal allergen
420324.KI911965_gene1289	1	Antioxidant	Antioxidant protein with alkyl hydroperoxidase activity. Required for the reduction of the AhpC active site cysteine residues and for the regeneration of the AhpC enzyme activity
421052.F945_01526	1	Antioxidant	Antioxidant protein with alkyl hydroperoxidase activity. Required for the reduction of the AhpC active site cysteine residues and for the regeneration of the AhpC enzyme activity
42256.RradSPS_1124	1	Antioxidant	PFAM alkyl hydroperoxide reductase Thiol specific antioxidant Mal allergen
42256.RradSPS_2407	6	Antioxidant	Antioxidant protein with alkyl hydroperoxidase activity. Required for the reduction of the AhpC active site cysteine residues and for the regeneration of the AhpC enzyme activity
426114.THI_0165	1	Antioxidant	PFAM alkyl hydroperoxide reductase Thiol specific antioxidant Mal allergen
426114.THI_2758	1	Antioxidant	alkyl hydroperoxide reductase Thiol specific antioxidant Mal allergen
426117.M446_3658	1	Antioxidant	PFAM alkyl hydroperoxide reductase Thiol specific antioxidant Mal allergen
426117.M446_3669	2	Antioxidant	Antioxidant protein with alkyl hydroperoxidase activity. Required for the reduction of the AhpC active site cysteine residues and for the regeneration of the AhpC enzyme activity
436229.JOEH01000002_gene3412	2	Antioxidant	Alkyl hydroperoxide reductase Thiol specific antioxidant Mal allergen
436229.JOEH01000021_gene7682	2	Antioxidant	Antioxidant protein with alkyl hydroperoxidase activity. Required for the reduction of the AhpC active site cysteine residues and for the regeneration of the AhpC enzyme activity
436308.Nmar_0560	9	Antioxidant	AhpC/TSA antioxidant enzyme
436308.Nmar_1438	3	Antioxidant	alkyl hydroperoxide reductase Thiol specific antioxidant Mal allergen
43759.JNWK01000004_gene1204	1	Antioxidant	alkyl hydroperoxide reductase Thiol specific antioxidant Mal allergen
438753.AZC_0383	10	Antioxidant	PFAM alkyl hydroperoxide reductase Thiol specific antioxidant Mal allergen
439496.RBY4I_2644	13	Antioxidant	Antioxidant protein with alkyl hydroperoxidase activity. Required for the reduction of the AhpC active site cysteine residues and for the regeneration of the AhpC enzyme activity
43989.cce_0135	1	Antioxidant	PFAM alkyl hydroperoxide reductase Thiol specific antioxidant Mal allergen
44060.JODL01000005_gene564	2	Antioxidant	alkyl hydroperoxide reductase Thiol specific antioxidant Mal allergen
44060.JODL01000044_gene4005	3	Antioxidant	alkyl hydroperoxide reductase Thiol specific antioxidant Mal allergen
443143.GM18_3977	2	Antioxidant	PFAM alkyl hydroperoxide reductase Thiol specific antioxidant Mal allergen
443144.GM21_0138	1	Antioxidant	PFAM alkyl hydroperoxide reductase Thiol specific antioxidant Mal allergen
443144.GM21_0204	1	Antioxidant	PFAM alkyl hydroperoxide reductase Thiol specific antioxidant Mal allergen
443144.GM21_3172	1	Antioxidant	Antioxidant protein with alkyl hydroperoxidase activity. Required for the reduction of the AhpC active site cysteine residues and for the regeneration of the AhpC enzyme activity
443254.Marpi_2001	2	Antioxidant	alkyl hydroperoxide reductase Thiol specific antioxidant Mal allergen
443255.SCLAV_3540	1	Antioxidant	alkyl hydroperoxide reductase Thiol specific antioxidant Mal allergen
443255.SCLAV_p1543	2	Antioxidant	alkyl hydroperoxide reductase Thiol specific antioxidant Mal allergen
443598.AUFA01000041_gene6133	2	Antioxidant	Antioxidant protein with alkyl hydroperoxidase activity. Required for the reduction of the AhpC active site cysteine residues and for the regeneration of the AhpC enzyme activity
445335.CBN_2047	1	Antioxidant	Antioxidant protein with alkyl hydroperoxidase activity. Required for the reduction of the AhpC active site cysteine residues and for the regeneration of the AhpC enzyme activity
445974.CLORAM_00912	1	Antioxidant	Antioxidant, AhpC TSA family
446466.Cfla_2145	2	Antioxidant	PFAM alkyl hydroperoxide reductase Thiol specific antioxidant Mal allergen
446469.Sked_35610	1	Antioxidant	alkyl hydroperoxide reductase Thiol specific antioxidant Mal allergen
448385.sce6833	1	Antioxidant	Antioxidant protein with alkyl hydroperoxidase activity. Required for the reduction of the AhpC active site cysteine residues and for the regeneration of the AhpC enzyme activity
452637.Oter_3133	1	Antioxidant	Antioxidant protein with alkyl hydroperoxidase activity. Required for the reduction of the AhpC active site cysteine residues and for the regeneration of the AhpC enzyme activity
452638.Pnec_1377	2	Antioxidant	PFAM alkyl hydroperoxide reductase Thiol specific antioxidant Mal allergen
457421.CBFG_04903	5	Antioxidant	PFAM alkyl hydroperoxide reductase Thiol specific antioxidant Mal allergen
458817.Shal_0958	2	Antioxidant	PFAM alkyl hydroperoxide reductase Thiol specific antioxidant Mal allergen
458817.Shal_1287	2	Antioxidant	Antioxidant protein with alkyl hydroperoxidase activity. Required for the reduction of the AhpC active site cysteine residues and for the regeneration of the AhpC enzyme activity
460265.Mnod_0180	1	Antioxidant	PFAM alkyl hydroperoxide reductase Thiol specific antioxidant Mal allergen
460265.Mnod_4522	10	Antioxidant	Antioxidant protein with alkyl hydroperoxidase activity. Required for the reduction of the AhpC active site cysteine residues and for the regeneration of the AhpC enzyme activity
465541.ATCJ01000005_gene7345	1	Antioxidant	alkyl hydroperoxide reductase Thiol specific antioxidant Mal allergen
467661.RKLH11_2803	1	Antioxidant	Antioxidant protein with alkyl hydroperoxidase activity. Required for the reduction of the AhpC active site cysteine residues and for the regeneration of the AhpC enzyme activity
467661.RKLH11_832	2	Antioxidant	Antioxidant protein with alkyl hydroperoxidase activity. Required for the reduction of the AhpC active site cysteine residues and for the regeneration of the AhpC enzyme activity
468556.AQYG01000036_gene3265	1	Antioxidant	Antioxidant protein with alkyl hydroperoxidase activity. Required for the reduction of the AhpC active site cysteine residues and for the regeneration of the AhpC enzyme activity
469383.Cwoe_1496	4	Antioxidant	Antioxidant protein with alkyl hydroperoxidase activity. Required for the reduction of the AhpC active site cysteine residues and for the regeneration of the AhpC enzyme activity
469595.CSAG_02509	1	Antioxidant	Antioxidant protein with alkyl hydroperoxidase activity. Required for the reduction of the AhpC active site cysteine residues and for the regeneration of the AhpC enzyme activity
471223.GWCH70_1890	1	Antioxidant	alkyl hydroperoxide reductase Thiol specific antioxidant Mal allergen
471852.Tcur_4562	1	Antioxidant	Antioxidant protein with alkyl hydroperoxidase activity. Required for the reduction of the AhpC active site cysteine residues and for the regeneration of the AhpC enzyme activity
471853.Bcav_3254	1	Antioxidant	alkyl hydroperoxide reductase Thiol specific antioxidant Mal allergen
471854.Dfer_2937	1	Antioxidant	PFAM alkyl hydroperoxide reductase Thiol specific antioxidant Mal allergen
471870.BACINT_01854	2	Antioxidant	Antioxidant, AhpC TSA family
472175.EL18_02213	1	Antioxidant	Antioxidant protein with alkyl hydroperoxidase activity. Required for the reduction of the AhpC active site cysteine residues and for the regeneration of the AhpC enzyme activity
472759.Nhal_0649	6	Antioxidant	alkyl hydroperoxide reductase Thiol specific antioxidant Mal allergen
472759.Nhal_2971	6	Antioxidant	PFAM alkyl hydroperoxide reductase Thiol specific antioxidant Mal allergen
47716.JOFH01000055_gene5519	1	Antioxidant	alkyl hydroperoxide reductase Thiol specific antioxidant Mal allergen
479431.Namu_2056	1	Antioxidant	PFAM alkyl hydroperoxide reductase Thiol specific antioxidant Mal allergen
479434.Sthe_2560	6	Antioxidant	alkyl hydroperoxide reductase Thiol specific antioxidant Mal allergen
483215.BACFIN_06453	1	Antioxidant	Antioxidant, AhpC TSA family
483216.BACEGG_01782	1	Antioxidant	Antioxidant, AhpC TSA family
483219.LILAB_00935	3	Antioxidant	Antioxidant protein with alkyl hydroperoxidase activity. Required for the reduction of the AhpC active site cysteine residues and for the regeneration of the AhpC enzyme activity
485913.Krac_12628	2	Antioxidant	Antioxidant protein with alkyl hydroperoxidase activity. Required for the reduction of the AhpC active site cysteine residues and for the regeneration of the AhpC enzyme activity
485913.Krac_8617	2	Antioxidant	alkyl hydroperoxide reductase Thiol specific antioxidant Mal allergen
485913.Krac_9899	1	Antioxidant	Antioxidant protein with alkyl hydroperoxidase activity. Required for the reduction of the AhpC active site cysteine residues and for the regeneration of the AhpC enzyme activity
485915.Dret_0518	1	Antioxidant	PFAM alkyl hydroperoxide reductase Thiol specific antioxidant Mal allergen
485917.Phep_1491	1	Antioxidant	alkyl hydroperoxide reductase Thiol specific antioxidant Mal allergen
485918.Cpin_0863	16	Antioxidant	PFAM alkyl hydroperoxide reductase Thiol specific antioxidant Mal allergen
485918.Cpin_1180	2	Antioxidant	alkyl hydroperoxide reductase Thiol specific antioxidant Mal allergen
485918.Cpin_1834	8	Antioxidant	PFAM alkyl hydroperoxide reductase Thiol specific antioxidant Mal allergen
485918.Cpin_1961	4	Antioxidant	PFAM alkyl hydroperoxide reductase Thiol specific antioxidant Mal allergen
485918.Cpin_6901	1	Antioxidant	PFAM alkyl hydroperoxide reductase Thiol specific antioxidant Mal allergen
485918.Cpin_7187	3	Antioxidant	PFAM alkyl hydroperoxide reductase Thiol specific antioxidant Mal allergen
487796.Flav2ADRAFT_0286	31	Antioxidant	Alkyl hydroperoxide reductase Thiol specific antioxidant Mal allergen
497321.C664_12865	1	Antioxidant	Antioxidant protein with alkyl hydroperoxidase activity. Required for the reduction of the AhpC active site cysteine residues and for the regeneration of the AhpC enzyme activity
497965.Cyan7822_4496	6	Antioxidant	PFAM alkyl hydroperoxide reductase Thiol specific antioxidant Mal allergen
500153.JOEK01000005_gene2267	1	Antioxidant	alkyl hydroperoxide reductase Thiol specific antioxidant Mal allergen
500633.CLOHIR_01040	1	Antioxidant	PFAM alkyl hydroperoxide reductase Thiol specific antioxidant Mal allergen
501479.ACNW01000083_gene3791	1	Antioxidant	Antioxidant protein with alkyl hydroperoxidase activity. Required for the reduction of the AhpC active site cysteine residues and for the regeneration of the AhpC enzyme activity
504472.Slin_4277	1	Antioxidant	alkyl hydroperoxide reductase Thiol specific antioxidant Mal allergen
504472.Slin_5957	1	Antioxidant	PFAM alkyl hydroperoxide reductase Thiol specific antioxidant Mal allergen
504487.JCM19302_3477	1	Antioxidant	Antioxidant protein with alkyl hydroperoxidase activity. Required for the reduction of the AhpC active site cysteine residues and for the regeneration of the AhpC enzyme activity
504728.K649_06400	2	Antioxidant	alkyl hydroperoxide reductase Thiol specific antioxidant Mal allergen
509635.N824_01490	1	Antioxidant	PFAM alkyl hydroperoxide reductase Thiol specific antioxidant Mal allergen
509635.N824_06230	1	Antioxidant	alkyl hydroperoxide reductase Thiol specific antioxidant Mal allergen
512565.AMIS_13210	1	Antioxidant	alkyl hydroperoxide reductase Thiol specific antioxidant Mal allergen
517417.Cpar_0237	1	Antioxidant	PFAM alkyl hydroperoxide reductase Thiol specific antioxidant Mal allergen
517417.Cpar_0661	2	Antioxidant	PFAM alkyl hydroperoxide reductase Thiol specific antioxidant Mal allergen
517417.Cpar_1036	1	Antioxidant	PFAM alkyl hydroperoxide reductase Thiol specific antioxidant Mal allergen
517418.Ctha_2110	1	Antioxidant	PFAM alkyl hydroperoxide reductase Thiol specific antioxidant Mal allergen
518766.Rmar_0035	3	Antioxidant	alkyl hydroperoxide reductase Thiol specific antioxidant Mal allergen
518766.Rmar_1477	3	Antioxidant	Alkyl hydroperoxide reductase Thiol specific antioxidant Mal allergen
518766.Rmar_1485	2	Antioxidant	AhpC/TSA antioxidant enzyme
519989.ECTPHS_00100	3	Antioxidant	alkyl hydroperoxide reductase Thiol specific antioxidant Mal allergen
519989.ECTPHS_06047	4	Antioxidant	alkyl hydroperoxide reductase Thiol specific antioxidant Mal allergen
519989.ECTPHS_08928	1	Antioxidant	PFAM alkyl hydroperoxide reductase Thiol specific antioxidant Mal allergen
519989.ECTPHS_12555	2	Antioxidant	PFAM alkyl hydroperoxide reductase Thiol specific antioxidant Mal allergen
521045.Kole_0227	3	Antioxidant	Antioxidant protein with alkyl hydroperoxidase activity. Required for the reduction of the AhpC active site cysteine residues and for the regeneration of the AhpC enzyme activity
521096.Tpau_2043	1	Antioxidant	alkyl hydroperoxide reductase Thiol specific antioxidant Mal allergen
521393.JH806633_gene1352	1	Antioxidant	Antioxidant, AhpC TSA family
521460.Athe_1898	1	Antioxidant	PFAM alkyl hydroperoxide reductase Thiol specific antioxidant Mal allergen
521674.Plim_1226	1	Antioxidant	alkyl hydroperoxide reductase Thiol specific antioxidant Mal allergen
521674.Plim_2666	1	Antioxidant	Antioxidant protein with alkyl hydroperoxidase activity. Required for the reduction of the AhpC active site cysteine residues and for the regeneration of the AhpC enzyme activity
521674.Plim_3108	4	Antioxidant	alkyl hydroperoxide reductase Thiol specific antioxidant Mal allergen
521674.Plim_3942	7	Antioxidant	alkyl hydroperoxide reductase Thiol specific antioxidant Mal allergen
521674.Plim_3943	1	Antioxidant	alkyl hydroperoxide reductase Thiol specific antioxidant Mal allergen
522306.CAP2UW1_2837	1	Antioxidant	Antioxidant protein with alkyl hydroperoxidase activity. Required for the reduction of the AhpC active site cysteine residues and for the regeneration of the AhpC enzyme activity
522306.CAP2UW1_3423	1	Antioxidant	PFAM alkyl hydroperoxide reductase Thiol specific antioxidant Mal allergen
523791.Kkor_1176	1	Antioxidant	PFAM alkyl hydroperoxide reductase Thiol specific antioxidant Mal allergen
523794.Lebu_0687	1	Antioxidant	Antioxidant, AhpC TSA family
523841.HFX_2712	1	Antioxidant	alkyl hydroperoxide reductase Thiol specific antioxidant Mal allergen
525373.HMPREF0766_10069	1	Antioxidant	alkyl hydroperoxide reductase Thiol specific antioxidant Mal allergen
525897.Dbac_2261	2	Antioxidant	PFAM alkyl hydroperoxide reductase Thiol specific antioxidant Mal allergen
525903.Taci_0616	3	Antioxidant	PFAM alkyl hydroperoxide reductase Thiol specific antioxidant Mal allergen
525904.Tter_1676	3	Antioxidant	PFAM alkyl hydroperoxide reductase Thiol specific antioxidant Mal allergen
52598.EE36_03903	1	Antioxidant	Antioxidant protein with alkyl hydroperoxidase activity. Required for the reduction of the AhpC active site cysteine residues and for the regeneration of the AhpC enzyme activity
52598.EE36_08358	1	Antioxidant	Antioxidant protein with alkyl hydroperoxidase activity. Required for the reduction of the AhpC active site cysteine residues and for the regeneration of the AhpC enzyme activity
526225.Gobs_4573	1	Antioxidant	Alkyl hydroperoxide reductase Thiol specific antioxidant
526227.Mesil_1812	1	Antioxidant	alkyl hydroperoxide reductase Thiol specific antioxidant Mal allergen
530564.Psta_0275	1	Antioxidant	Antioxidant protein with alkyl hydroperoxidase activity. Required for the reduction of the AhpC active site cysteine residues and for the regeneration of the AhpC enzyme activity
530564.Psta_1400	9	Antioxidant	PFAM alkyl hydroperoxide reductase Thiol specific antioxidant Mal allergen
530564.Psta_1644	2	Antioxidant	PFAM alkyl hydroperoxide reductase Thiol specific antioxidant Mal allergen
530564.Psta_2043	4	Antioxidant	PFAM alkyl hydroperoxide reductase Thiol specific antioxidant Mal allergen
530564.Psta_2574	23	Antioxidant	alkyl hydroperoxide reductase Thiol specific antioxidant Mal allergen
530564.Psta_3935	1	Antioxidant	alkyl hydroperoxide reductase Thiol specific antioxidant Mal allergen
530564.Psta_4324	8	Antioxidant	Alkyl hydroperoxide reductase Thiol specific antioxidant Mal allergen
535289.Dtpsy_2237	2	Antioxidant	Antioxidant protein with alkyl hydroperoxidase activity. Required for the reduction of the AhpC active site cysteine residues and for the regeneration of the AhpC enzyme activity
536019.Mesop_1176	1	Antioxidant	Antioxidant protein with alkyl hydroperoxidase activity. Required for the reduction of the AhpC active site cysteine residues and for the regeneration of the AhpC enzyme activity
536019.Mesop_6577	1	Antioxidant	alkyl hydroperoxide reductase Thiol specific antioxidant Mal allergen
543728.Vapar_0729	1	Antioxidant	alkyl hydroperoxide reductase Thiol specific antioxidant Mal allergen
543728.Vapar_0948	1	Antioxidant	PFAM alkyl hydroperoxide reductase Thiol specific antioxidant Mal allergen
545264.KB898746_gene819	2	Antioxidant	alkyl hydroperoxide reductase Thiol specific antioxidant Mal allergen
545276.KB898727_gene396	2	Antioxidant	PFAM alkyl hydroperoxide reductase Thiol specific antioxidant Mal allergen
545276.KB898728_gene189	1	Antioxidant	PFAM alkyl hydroperoxide reductase Thiol specific antioxidant Mal allergen
548479.HMPREF0573_10899	1	Antioxidant	Antioxidant, AhpC TSA family
551275.KB899544_gene1233	8	Antioxidant	alkyl hydroperoxide reductase Thiol specific antioxidant Mal allergen
551275.KB899545_gene2855	2	Antioxidant	Antioxidant protein with alkyl hydroperoxidase activity. Required for the reduction of the AhpC active site cysteine residues and for the regeneration of the AhpC enzyme activity
551275.KB899550_gene677	2	Antioxidant	Antioxidant protein with alkyl hydroperoxidase activity. Required for the reduction of the AhpC active site cysteine residues and for the regeneration of the AhpC enzyme activity
553177.CAPSP0001_1293	1	Antioxidant	Alkyl hydroperoxide reductase Thiol specific antioxidant Mal allergen
553207.HMPREF0299_5827	3	Antioxidant	Antioxidant protein with alkyl hydroperoxidase activity. Required for the reduction of the AhpC active site cysteine residues and for the regeneration of the AhpC enzyme activity
555500.I215_10635	4	Antioxidant	alkyl hydroperoxide reductase Thiol specific antioxidant Mal allergen
555779.Dthio_PD1466	1	Antioxidant	AhpC/TSA antioxidant enzyme
558169.AGAV01000005_gene2172	6	Antioxidant	Antioxidant protein with alkyl hydroperoxidase activity. Required for the reduction of the AhpC active site cysteine residues and for the regeneration of the AhpC enzyme activity
55952.BU52_23405	1	Antioxidant	alkyl hydroperoxide reductase Thiol specific antioxidant Mal allergen
56107.Cylst_2040	2	Antioxidant	Antioxidant protein with alkyl hydroperoxidase activity. Required for the reduction of the AhpC active site cysteine residues and for the regeneration of the AhpC enzyme activity
56107.Cylst_5607	1	Antioxidant	alkyl hydroperoxide reductase Thiol specific antioxidant Mal allergen
562970.Btus_0361	2	Antioxidant	PFAM alkyl hydroperoxide reductase Thiol specific antioxidant Mal allergen
565045.NOR51B_1851	1	Antioxidant	PFAM alkyl hydroperoxide reductase Thiol specific antioxidant Mal allergen
56780.SYN_00591	1	Antioxidant	PFAM alkyl hydroperoxide reductase Thiol specific antioxidant Mal allergen
568816.Acin_1414	1	Antioxidant	Antioxidant AhpC TSA family
570952.ATVH01000013_gene2882	1	Antioxidant	Antioxidant protein with alkyl hydroperoxidase activity. Required for the reduction of the AhpC active site cysteine residues and for the regeneration of the AhpC enzyme activity
571166.KI421509_gene1529	13	Antioxidant	alkyl hydroperoxide reductase Thiol specific antioxidant Mal allergen
572477.Alvin_1909	5	Antioxidant	alkyl hydroperoxide reductase Thiol specific antioxidant Mal allergen
574375.BAGA_10735	6	Antioxidant	alkyl hydroperoxide reductase Thiol specific antioxidant Mal allergen
575540.Isop_0033	2	Antioxidant	PFAM alkyl hydroperoxide reductase Thiol specific antioxidant Mal allergen
575540.Isop_2189	1	Antioxidant	alkyl hydroperoxide reductase Thiol specific antioxidant Mal allergen
575540.Isop_3552	3	Antioxidant	PFAM alkyl hydroperoxide reductase Thiol specific antioxidant Mal allergen
575615.HMPREF0670_02645	16	Antioxidant	Antioxidant, AhpC TSA family
580327.Tthe_1616	1	Antioxidant	PFAM alkyl hydroperoxide reductase Thiol specific antioxidant Mal allergen
580332.Slit_2140	4	Antioxidant	PFAM alkyl hydroperoxide reductase Thiol specific antioxidant Mal allergen
582402.Hbal_2251	7	Antioxidant	alkyl hydroperoxide reductase Thiol specific antioxidant Mal allergen
582744.Msip34_0216	1	Antioxidant	PFAM alkyl hydroperoxide reductase Thiol specific antioxidant Mal allergen
583345.Mmol_0158	1	Antioxidant	alkyl hydroperoxide reductase Thiol specific antioxidant Mal allergen
583345.Mmol_2041	3	Antioxidant	PFAM alkyl hydroperoxide reductase Thiol specific antioxidant Mal allergen
585423.KR49_01585	7	Antioxidant	AhpC/TSA antioxidant enzyme
585423.KR49_01910	1	Antioxidant	Alkyl hydroperoxide reductase thiol specific antioxidant Mal allergens family protein
585425.KR52_06775	4	Antioxidant	AhpC/TSA antioxidant enzyme
585425.KR52_09460	8	Antioxidant	Alkyl hydroperoxide reductase thiol specific antioxidant Mal allergens family protein
585501.HMPREF6123_0277	5	Antioxidant	Antioxidant, AhpC TSA family
585.DR95_1659	1	Antioxidant	Antioxidant protein with alkyl hydroperoxidase activity. Required for the reduction of the AhpC active site cysteine residues and for the regeneration of the AhpC enzyme activity
588932.JHOF01000018_gene857	1	Antioxidant	PFAM alkyl hydroperoxide reductase Thiol specific antioxidant Mal allergen
589865.DaAHT2_2336	2	Antioxidant	alkyl hydroperoxide reductase Thiol specific antioxidant Mal allergen
590998.Celf_0269	1	Antioxidant	PFAM alkyl hydroperoxide reductase Thiol specific antioxidant Mal allergen
591158.SSMG_02342	3	Antioxidant	alkyl hydroperoxide reductase Thiol specific antioxidant Mal allergen
591167.Sfla_3595	1	Antioxidant	alkyl hydroperoxide reductase Thiol specific antioxidant Mal allergen
592026.GCWU0000282_003016	1	Antioxidant	Antioxidant, AhpC TSA family
592316.Pat9b_3824	1	Antioxidant	Antioxidant protein with alkyl hydroperoxidase activity. Required for the reduction of the AhpC active site cysteine residues and for the regeneration of the AhpC enzyme activity
595460.RRSWK_00199	9	Antioxidant	alkyl hydroperoxide reductase Thiol specific antioxidant Mal allergen
595460.RRSWK_00518	4	Antioxidant	Antioxidant protein with alkyl hydroperoxidase activity. Required for the reduction of the AhpC active site cysteine residues and for the regeneration of the AhpC enzyme activity
595460.RRSWK_04599	4	Antioxidant	alkyl hydroperoxide reductase Thiol specific antioxidant Mal allergen
595460.RRSWK_06005	3	Antioxidant	alkyl hydroperoxide reductase Thiol specific antioxidant Mal allergen
595537.Varpa_1100	1	Antioxidant	Antioxidant protein with alkyl hydroperoxidase activity. Required for the reduction of the AhpC active site cysteine residues and for the regeneration of the AhpC enzyme activity
596153.Alide_3669	1	Antioxidant	PFAM alkyl hydroperoxide reductase Thiol specific antioxidant Mal allergen
596154.Alide2_1017	1	Antioxidant	Antioxidant protein with alkyl hydroperoxidase activity. Required for the reduction of the AhpC active site cysteine residues and for the regeneration of the AhpC enzyme activity
598467.BrE312_0959	2	Antioxidant	Antioxidant protein with alkyl hydroperoxidase activity. Required for the reduction of the AhpC active site cysteine residues and for the regeneration of the AhpC enzyme activity
59931.WH7805_00520	1	Antioxidant	AhpC/TSA antioxidant enzyme
59931.WH7805_02792	4	Antioxidant	Alkyl hydroperoxide reductase thiol specific antioxidant Mal allergens family protein
608506.COB47_1706	1	Antioxidant	PFAM alkyl hydroperoxide reductase Thiol specific antioxidant Mal allergen
61647.LG71_11180	1	Antioxidant	PFAM alkyl hydroperoxide reductase Thiol specific antioxidant Mal allergen
616991.JPOO01000003_gene821	1	Antioxidant	Alkyl hydroperoxide reductase Thiol specific antioxidant Mal allergen
62928.azo2506	2	Antioxidant	Antioxidant protein with alkyl hydroperoxidase activity. Required for the reduction of the AhpC active site cysteine residues and for the regeneration of the AhpC enzyme activity
631362.Thi970DRAFT_01620	21	Antioxidant	PFAM alkyl hydroperoxide reductase Thiol specific antioxidant Mal allergen
631362.Thi970DRAFT_03843	9	Antioxidant	PFAM alkyl hydroperoxide reductase Thiol specific antioxidant Mal allergen
631362.Thi970DRAFT_04948	1	Antioxidant	PFAM alkyl hydroperoxide reductase Thiol specific antioxidant Mal allergen
632518.Calow_1614	1	Antioxidant	PFAM alkyl hydroperoxide reductase Thiol specific antioxidant Mal allergen
633131.TR2A62_1036	1	Antioxidant	alkyl hydroperoxide reductase Thiol specific antioxidant Mal allergen
633131.TR2A62_2882	25	Antioxidant	Antioxidant protein with alkyl hydroperoxidase activity. Required for the reduction of the AhpC active site cysteine residues and for the regeneration of the AhpC enzyme activity
63737.Npun_R6542	2	Antioxidant	AhpC/TSA antioxidant enzyme
637905.SVI_0583	5	Antioxidant	PFAM alkyl hydroperoxide reductase Thiol specific antioxidant Mal allergen
637905.SVI_1782	1	Antioxidant	PFAM alkyl hydroperoxide reductase Thiol specific antioxidant Mal allergen
637905.SVI_1915	2	Antioxidant	PFAM alkyl hydroperoxide reductase Thiol specific antioxidant Mal allergen
639283.Snov_0060	9	Antioxidant	PFAM alkyl hydroperoxide reductase Thiol specific antioxidant Mal allergen
640511.BC1002_1368	2	Antioxidant	PFAM alkyl hydroperoxide reductase Thiol specific antioxidant Mal allergen
640511.BC1002_1444	1	Antioxidant	PFAM alkyl hydroperoxide reductase Thiol specific antioxidant Mal allergen
640511.BC1002_4313	1	Antioxidant	Antioxidant protein with alkyl hydroperoxidase activity. Required for the reduction of the AhpC active site cysteine residues and for the regeneration of the AhpC enzyme activity
640511.BC1002_4939	1	Antioxidant	PFAM alkyl hydroperoxide reductase Thiol specific antioxidant Mal allergen
641526.ADIWIN_0260	11	Antioxidant	Antioxidant protein with alkyl hydroperoxidase activity. Required for the reduction of the AhpC active site cysteine residues and for the regeneration of the AhpC enzyme activity
641526.ADIWIN_0487	1	Antioxidant	Alkyl hydroperoxide reductase Thiol specific antioxidant Mal allergen
641526.ADIWIN_0618	1	Antioxidant	Antioxidant protein with alkyl hydroperoxidase activity. Required for the reduction of the AhpC active site cysteine residues and for the regeneration of the AhpC enzyme activity
643867.Ftrac_1506	1	Antioxidant	alkyl hydroperoxide reductase Thiol specific antioxidant Mal allergen
643867.Ftrac_2913	5	Antioxidant	PFAM alkyl hydroperoxide reductase Thiol specific antioxidant Mal allergen
644076.SCH4B_2626	1	Antioxidant	Antioxidant protein with alkyl hydroperoxidase activity. Required for the reduction of the AhpC active site cysteine residues and for the regeneration of the AhpC enzyme activity
644076.SCH4B_3643	2	Antioxidant	Antioxidant protein with alkyl hydroperoxidase activity. Required for the reduction of the AhpC active site cysteine residues and for the regeneration of the AhpC enzyme activity
644107.SL1157_1289	5	Antioxidant	Antioxidant protein with alkyl hydroperoxidase activity. Required for the reduction of the AhpC active site cysteine residues and for the regeneration of the AhpC enzyme activity
644801.Psest_0756	1	Antioxidant	Antioxidant protein with alkyl hydroperoxidase activity. Required for the reduction of the AhpC active site cysteine residues and for the regeneration of the AhpC enzyme activity
644966.Tmar_0094	2	Antioxidant	PFAM alkyl hydroperoxide reductase Thiol specific antioxidant Mal allergen
646529.Desaci_0291	1	Antioxidant	Antioxidant, AhpC TSA family
648996.Theam_0591	1	Antioxidant	PFAM alkyl hydroperoxide reductase Thiol specific antioxidant Mal allergen
649349.Lbys_2887	4	Antioxidant	PFAM alkyl hydroperoxide reductase Thiol specific antioxidant Mal allergen
649639.Bcell_1273	1	Antioxidant	AhpC/TSA antioxidant enzyme
649761.HMPREF0973_00854	2	Antioxidant	Antioxidant, AhpC TSA family
65093.PCC7418_0705	6	Antioxidant	Alkyl hydroperoxide reductase and or thiol-specific antioxidant family (AhpC TSA) protein
652103.Rpdx1_3487	1	Antioxidant	Antioxidant protein with alkyl hydroperoxidase activity. Required for the reduction of the AhpC active site cysteine residues and for the regeneration of the AhpC enzyme activity
65393.PCC7424_4031	1	Antioxidant	PFAM alkyl hydroperoxide reductase Thiol specific antioxidant Mal allergen
65393.PCC7424_4280	1	Antioxidant	PFAM alkyl hydroperoxide reductase Thiol specific antioxidant Mal allergen
65393.PCC7424_5712	2	Antioxidant	Antioxidant protein with alkyl hydroperoxidase activity. Required for the reduction of the AhpC active site cysteine residues and for the regeneration of the AhpC enzyme activity
655815.ZPR_0384	1	Antioxidant	PFAM alkyl hydroperoxide reductase Thiol specific antioxidant Mal allergen
655815.ZPR_1740	1	Antioxidant	alkyl hydroperoxide reductase Thiol specific antioxidant Mal allergen
658187.LDG_8452	1	Antioxidant	Antioxidant protein with alkyl hydroperoxidase activity. Required for the reduction of the AhpC active site cysteine residues and for the regeneration of the AhpC enzyme activity
661367.LLO_2770	1	Antioxidant	Antioxidant protein with alkyl hydroperoxidase activity. Required for the reduction of the AhpC active site cysteine residues and for the regeneration of the AhpC enzyme activity
662479.C440_10918	1	Antioxidant	alkyl hydroperoxide reductase Thiol specific antioxidant Mal allergen
66377.JOBH01000010_gene6090	8	Antioxidant	alkyl hydroperoxide reductase Thiol specific antioxidant Mal allergen
663932.KB902575_gene2769	1	Antioxidant	Antioxidant protein with alkyl hydroperoxidase activity. Required for the reduction of the AhpC active site cysteine residues and for the regeneration of the AhpC enzyme activity
665952.HMPREF1015_01433	2	Antioxidant	alkyl hydroperoxide reductase Thiol specific antioxidant Mal allergen
666509.RCA23_c03360	28	Antioxidant	Antioxidant protein with alkyl hydroperoxidase activity. Required for the reduction of the AhpC active site cysteine residues and for the regeneration of the AhpC enzyme activity
666509.RCA23_c14550	11	Antioxidant	alkyl hydroperoxide reductase Thiol specific antioxidant Mal allergen
666681.M301_0060	2	Antioxidant	alkyl hydroperoxide reductase Thiol specific antioxidant Mal allergen
666681.M301_2439	1	Antioxidant	PFAM alkyl hydroperoxide reductase Thiol specific antioxidant Mal allergen
666681.M301_2455	10	Antioxidant	PFAM alkyl hydroperoxide reductase Thiol specific antioxidant Mal allergen
666684.AfiDRAFT_1063	22	Antioxidant	Antioxidant protein with alkyl hydroperoxidase activity. Required for the reduction of the AhpC active site cysteine residues and for the regeneration of the AhpC enzyme activity
666684.AfiDRAFT_1240	1	Antioxidant	Antioxidant protein with alkyl hydroperoxidase activity. Required for the reduction of the AhpC active site cysteine residues and for the regeneration of the AhpC enzyme activity
667015.Bacsa_0702	3	Antioxidant	Antioxidant, AhpC TSA family
667632.KB890219_gene553	1	Antioxidant	Antioxidant protein with alkyl hydroperoxidase activity. Required for the reduction of the AhpC active site cysteine residues and for the regeneration of the AhpC enzyme activity
670292.JH26_03050	1	Antioxidant	PFAM alkyl hydroperoxide reductase Thiol specific antioxidant Mal allergen
671065.MetMK1DRAFT_00013120	1	Antioxidant	PFAM alkyl hydroperoxide reductase Thiol specific antioxidant Mal allergen
67373.JOBF01000010_gene1853	1	Antioxidant	alkyl hydroperoxide reductase Thiol specific antioxidant Mal allergen
675635.Psed_1279	8	Antioxidant	Antioxidant protein with alkyl hydroperoxidase activity. Required for the reduction of the AhpC active site cysteine residues and for the regeneration of the AhpC enzyme activity
675635.Psed_6615	1	Antioxidant	Antioxidant protein with alkyl hydroperoxidase activity. Required for the reduction of the AhpC active site cysteine residues and for the regeneration of the AhpC enzyme activity
675814.VIC_004423	2	Antioxidant	Antioxidant protein with alkyl hydroperoxidase activity. Required for the reduction of the AhpC active site cysteine residues and for the regeneration of the AhpC enzyme activity
680646.RMDY18_07470	3	Antioxidant	PFAM alkyl hydroperoxide reductase Thiol specific antioxidant Mal allergen
685778.AORL01000010_gene3048	1	Antioxidant	Alkyl hydroperoxide reductase Thiol specific antioxidant Mal allergen
686578.AFFX01000003_gene76	4	Antioxidant	alkyl hydroperoxide reductase Thiol specific antioxidant Mal allergen
686578.AFFX01000005_gene4225	1	Antioxidant	Antioxidant protein with alkyl hydroperoxidase activity. Required for the reduction of the AhpC active site cysteine residues and for the regeneration of the AhpC enzyme activity
688245.CtCNB1_2684	2	Antioxidant	PFAM alkyl hydroperoxide reductase Thiol specific antioxidant Mal allergen
688245.CtCNB1_4696	1	Antioxidant	Antioxidant protein with alkyl hydroperoxidase activity. Required for the reduction of the AhpC active site cysteine residues and for the regeneration of the AhpC enzyme activity
688270.Celal_1357	1	Antioxidant	Antioxidant protein with alkyl hydroperoxidase activity. Required for the reduction of the AhpC active site cysteine residues and for the regeneration of the AhpC enzyme activity
688270.Celal_3452	1	Antioxidant	PFAM Alkyl hydroperoxide reductase subunit C Thiol specific antioxidant
688270.Celal_3628	1	Antioxidant	PFAM Alkyl hydroperoxide reductase subunit C Thiol specific antioxidant
689781.AUJX01000003_gene2978	1	Antioxidant	Antioxidant, AhpC TSA family
690850.Desaf_1544	3	Antioxidant	PFAM alkyl hydroperoxide reductase Thiol specific antioxidant Mal allergen
694427.Palpr_2531	4	Antioxidant	PFAM alkyl hydroperoxide reductase Thiol specific antioxidant Mal allergen
697281.Mahau_1509	1	Antioxidant	PFAM alkyl hydroperoxide reductase Thiol specific antioxidant Mal allergen
698757.Pogu_1036	3	Antioxidant	PFAM alkyl hydroperoxide reductase Thiol specific antioxidant Mal allergen
700598.Niako_1185	2	Antioxidant	alkyl hydroperoxide reductase Thiol specific antioxidant Mal allergen
700598.Niako_5497	1	Antioxidant	PFAM alkyl hydroperoxide reductase Thiol specific antioxidant Mal allergen
700598.Niako_6087	1	Antioxidant	PFAM alkyl hydroperoxide reductase Thiol specific antioxidant Mal allergen
702113.PP1Y_AT14119	1	Antioxidant	Antioxidant protein with alkyl hydroperoxidase activity. Required for the reduction of the AhpC active site cysteine residues and for the regeneration of the AhpC enzyme activity
706433.HMPREF9430_00309	1	Antioxidant	Antioxidant, AhpC TSA family
706587.Desti_0559	2	Antioxidant	Alkyl hydroperoxide reductase Thiol specific antioxidant Mal allergen
706587.Desti_1456	1	Antioxidant	PFAM alkyl hydroperoxide reductase Thiol specific antioxidant Mal allergen
706587.Desti_1769	2	Antioxidant	PFAM alkyl hydroperoxide reductase Thiol specific antioxidant Mal allergen
709797.CSIRO_2482	1	Antioxidant	Antioxidant protein with alkyl hydroperoxidase activity. Required for the reduction of the AhpC active site cysteine residues and for the regeneration of the AhpC enzyme activity
709986.Deima_0298	1	Antioxidant	Antioxidant protein with alkyl hydroperoxidase activity. Required for the reduction of the AhpC active site cysteine residues and for the regeneration of the AhpC enzyme activity
709991.Odosp_1612	14	Antioxidant	alkyl hydroperoxide reductase Thiol specific antioxidant Mal allergen
709991.Odosp_1727	10	Antioxidant	PFAM alkyl hydroperoxide reductase Thiol specific antioxidant Mal allergen
709991.Odosp_1858	1	Antioxidant	PFAM alkyl hydroperoxide reductase Thiol specific antioxidant Mal allergen
709991.Odosp_2675	12	Antioxidant	PFAM alkyl hydroperoxide reductase Thiol specific antioxidant Mal allergen
709991.Odosp_3403	2	Antioxidant	alkyl hydroperoxide reductase Thiol specific antioxidant Mal allergen
710111.FraQA3DRAFT_6472	3	Antioxidant	PFAM alkyl hydroperoxide reductase Thiol specific antioxidant Mal allergen
710685.MycrhN_4369	1	Antioxidant	Antioxidant protein with alkyl hydroperoxidase activity. Required for the reduction of the AhpC active site cysteine residues and for the regeneration of the AhpC enzyme activity
710696.Intca_3543	2	Antioxidant	Antioxidant protein with alkyl hydroperoxidase activity. Required for the reduction of the AhpC active site cysteine residues and for the regeneration of the AhpC enzyme activity
713586.KB900536_gene2547	2	Antioxidant	alkyl hydroperoxide reductase Thiol specific antioxidant Mal allergen
713587.THITH_15240	4	Antioxidant	PFAM alkyl hydroperoxide reductase Thiol specific antioxidant Mal allergen
714943.Mucpa_0094	2	Antioxidant	alkyl hydroperoxide reductase Thiol specific antioxidant Mal allergen
714943.Mucpa_1063	1	Antioxidant	PFAM alkyl hydroperoxide reductase Thiol specific antioxidant Mal allergen
714943.Mucpa_1341	1	Antioxidant	alkyl hydroperoxide reductase Thiol specific antioxidant Mal allergen
714943.Mucpa_1786	3	Antioxidant	alkyl hydroperoxide reductase Thiol specific antioxidant Mal allergen
714943.Mucpa_2653	1	Antioxidant	alkyl hydroperoxide reductase Thiol specific antioxidant Mal allergen
714943.Mucpa_2670	2	Antioxidant	PFAM alkyl hydroperoxide reductase Thiol specific antioxidant Mal allergen
714943.Mucpa_3975	3	Antioxidant	PFAM alkyl hydroperoxide reductase Thiol specific antioxidant Mal allergen
714943.Mucpa_4578	1	Antioxidant	alkyl hydroperoxide reductase Thiol specific antioxidant Mal allergen
714943.Mucpa_5392	1	Antioxidant	PFAM alkyl hydroperoxide reductase Thiol specific antioxidant Mal allergen
714943.Mucpa_5493	1	Antioxidant	alkyl hydroperoxide reductase Thiol specific antioxidant Mal allergen
715451.ambt_03150	1	Antioxidant	alkyl hydroperoxide reductase Thiol specific antioxidant Mal allergen
716544.wcw_1860	1	Antioxidant	Antioxidant, AhpC Tsa family
720555.BATR1942_07035	1	Antioxidant	alkyl hydroperoxide reductase Thiol specific antioxidant Mal allergen
722419.PH505_ao00270	2	Antioxidant	Antioxidant protein with alkyl hydroperoxidase activity. Required for the reduction of the AhpC active site cysteine residues and for the regeneration of the AhpC enzyme activity
722419.PH505_bt00040	10	Antioxidant	alkyl hydroperoxide reductase Thiol specific antioxidant Mal allergen
742727.HMPREF9447_00024	1	Antioxidant	Antioxidant, AhpC TSA family
742733.HMPREF9469_02019	3	Antioxidant	PFAM alkyl hydroperoxide reductase Thiol specific antioxidant Mal allergen
742735.HMPREF9467_03570	2	Antioxidant	PFAM alkyl hydroperoxide reductase Thiol specific antioxidant Mal allergen
742765.HMPREF9457_01385	2	Antioxidant	PFAM alkyl hydroperoxide reductase Thiol specific antioxidant Mal allergen
742767.HMPREF9456_02439	1	Antioxidant	Antioxidant protein with alkyl hydroperoxidase activity. Required for the reduction of the AhpC active site cysteine residues and for the regeneration of the AhpC enzyme activity
743525.TSC_c10670	1	Antioxidant	Antioxidant protein with alkyl hydroperoxidase activity. Required for the reduction of the AhpC active site cysteine residues and for the regeneration of the AhpC enzyme activity
743525.TSC_c17890	2	Antioxidant	alkyl hydroperoxide reductase Thiol specific antioxidant Mal allergen
743718.Isova_1043	1	Antioxidant	PFAM alkyl hydroperoxide reductase Thiol specific antioxidant Mal allergen
743718.Isova_1913	5	Antioxidant	PFAM alkyl hydroperoxide reductase Thiol specific antioxidant Mal allergen
743720.Psefu_0819	1	Antioxidant	Antioxidant protein with alkyl hydroperoxidase activity. Required for the reduction of the AhpC active site cysteine residues and for the regeneration of the AhpC enzyme activity
743720.Psefu_1962	1	Antioxidant	PFAM alkyl hydroperoxide reductase Thiol specific antioxidant Mal allergen
743722.Sph21_0087	2	Antioxidant	alkyl hydroperoxide reductase Thiol specific antioxidant Mal allergen
743722.Sph21_0820	2	Antioxidant	alkyl hydroperoxide reductase Thiol specific antioxidant Mal allergen
744980.TRICHSKD4_0523	3	Antioxidant	alkyl hydroperoxide reductase Thiol specific antioxidant Mal allergen
74547.PMT_1883	1	Antioxidant	Alkyl hydroperoxide reductase and or thiol-specific antioxidant family (AhpC TSA) protein
745718.JADT01000001_gene1948	1	Antioxidant	alkyl hydroperoxide reductase Thiol specific antioxidant Mal allergen
745718.JADT01000002_gene2433	5	Antioxidant	Antioxidant protein with alkyl hydroperoxidase activity. Required for the reduction of the AhpC active site cysteine residues and for the regeneration of the AhpC enzyme activity
745776.DGo_CA1027	1	Antioxidant	Antioxidant protein with alkyl hydroperoxidase activity. Required for the reduction of the AhpC active site cysteine residues and for the regeneration of the AhpC enzyme activity
746697.Aeqsu_0511	12	Antioxidant	alkyl hydroperoxide reductase Thiol specific antioxidant Mal allergen
746697.Aeqsu_0666	1	Antioxidant	Antioxidant protein with alkyl hydroperoxidase activity. Required for the reduction of the AhpC active site cysteine residues and for the regeneration of the AhpC enzyme activity
746697.Aeqsu_2303	1	Antioxidant	alkyl hydroperoxide reductase Thiol specific antioxidant Mal allergen
746697.Aeqsu_2472	6	Antioxidant	Alkyl hydroperoxide reductase Thiol specific antioxidant Mal allergen
746697.Aeqsu_2946	7	Antioxidant	alkyl hydroperoxide reductase Thiol specific antioxidant Mal allergen
748247.AZKH_0523	6	Antioxidant	Antioxidant protein with alkyl hydroperoxidase activity. Required for the reduction of the AhpC active site cysteine residues and for the regeneration of the AhpC enzyme activity
748247.AZKH_p0082	2	Antioxidant	alkyl hydroperoxide reductase Thiol specific antioxidant Mal allergen
748449.Halha_0794	2	Antioxidant	Antioxidant protein with alkyl hydroperoxidase activity. Required for the reduction of the AhpC active site cysteine residues and for the regeneration of the AhpC enzyme activity
751944.HALDL1_04560	1	Antioxidant	alkyl hydroperoxide reductase Thiol specific antioxidant Mal allergen
751944.HALDL1_07695	5	Antioxidant	alkyl hydroperoxide reductase Thiol specific antioxidant Mal allergen
751944.HALDL1_11380	1	Antioxidant	alkyl hydroperoxide reductase Thiol specific antioxidant Mal allergen
751994.AGIG01000028_gene1654	1	Antioxidant	PFAM alkyl hydroperoxide reductase Thiol specific antioxidant Mal allergen
75379.Tint_0143	2	Antioxidant	PFAM alkyl hydroperoxide reductase Thiol specific antioxidant Mal allergen
755178.Cyan10605_2607	1	Antioxidant	Alkyl hydroperoxide reductase thiol specific antioxidant Mal
755731.Clo1100_1911	3	Antioxidant	alkyl hydroperoxide reductase Thiol specific antioxidant Mal allergen
756272.Plabr_0408	8	Antioxidant	alkyl hydroperoxide reductase Thiol specific antioxidant Mal allergen
756272.Plabr_2096	2	Antioxidant	alkyl hydroperoxide reductase Thiol specific antioxidant Mal allergen
756272.Plabr_3567	7	Antioxidant	PFAM alkyl hydroperoxide reductase Thiol specific antioxidant Mal allergen
757424.Hsero_3519	1	Antioxidant	Antioxidant protein with alkyl hydroperoxidase activity. Required for the reduction of the AhpC active site cysteine residues and for the regeneration of the AhpC enzyme activity
760117.JN27_04280	1	Antioxidant	alkyl hydroperoxide reductase Thiol specific antioxidant Mal allergen
760192.Halhy_4326	1	Antioxidant	alkyl hydroperoxide reductase Thiol specific antioxidant Mal allergen
761193.Runsl_0079	4	Antioxidant	alkyl hydroperoxide reductase Thiol specific antioxidant Mal allergen
761193.Runsl_0191	3	Antioxidant	PFAM alkyl hydroperoxide reductase Thiol specific antioxidant Mal allergen
761193.Runsl_4519	2	Antioxidant	PFAM alkyl hydroperoxide reductase Thiol specific antioxidant Mal allergen
762903.Pedsa_2342	2	Antioxidant	PFAM alkyl hydroperoxide reductase Thiol specific antioxidant Mal allergen
762903.Pedsa_3053	1	Antioxidant	alkyl hydroperoxide reductase Thiol specific antioxidant Mal allergen
762903.Pedsa_3561	3	Antioxidant	PFAM alkyl hydroperoxide reductase Thiol specific antioxidant Mal allergen
765420.OSCT_0103	1	Antioxidant	PFAM alkyl hydroperoxide reductase Thiol specific antioxidant Mal allergen
765420.OSCT_0974	7	Antioxidant	PFAM alkyl hydroperoxide reductase Thiol specific antioxidant Mal allergen
765420.OSCT_1795	3	Antioxidant	PFAM alkyl hydroperoxide reductase Thiol specific antioxidant Mal allergen
765698.Mesci_1148	1	Antioxidant	Antioxidant protein with alkyl hydroperoxidase activity. Required for the reduction of the AhpC active site cysteine residues and for the regeneration of the AhpC enzyme activity
765869.BDW_06690	5	Antioxidant	PFAM alkyl hydroperoxide reductase Thiol specific antioxidant Mal allergen
765869.BDW_10825	1	Antioxidant	alkyl hydroperoxide reductase Thiol specific antioxidant Mal allergen
765910.MARPU_13545	3	Antioxidant	PFAM alkyl hydroperoxide reductase Thiol specific antioxidant Mal allergen
765911.Thivi_2349	19	Antioxidant	PFAM alkyl hydroperoxide reductase Thiol specific antioxidant Mal allergen
765912.Thimo_2177	15	Antioxidant	PFAM alkyl hydroperoxide reductase Thiol specific antioxidant Mal allergen
765912.Thimo_2967	1	Antioxidant	alkyl hydroperoxide reductase Thiol specific antioxidant Mal allergen
765914.ThisiDRAFT_2248	2	Antioxidant	alkyl hydroperoxide reductase Thiol specific antioxidant Mal allergen
768671.ThimaDRAFT_3572	1	Antioxidant	alkyl hydroperoxide reductase Thiol specific antioxidant Mal allergen
768706.Desor_4331	1	Antioxidant	Antioxidant protein with alkyl hydroperoxidase activity. Required for the reduction of the AhpC active site cysteine residues and for the regeneration of the AhpC enzyme activity
771875.Ferpe_0763	3	Antioxidant	alkyl hydroperoxide reductase Thiol specific antioxidant Mal allergen
78245.Xaut_1433	3	Antioxidant	Antioxidant protein with alkyl hydroperoxidase activity. Required for the reduction of the AhpC active site cysteine residues and for the regeneration of the AhpC enzyme activity
78245.Xaut_2363	1	Antioxidant	PFAM alkyl hydroperoxide reductase Thiol specific antioxidant Mal allergen
78245.Xaut_2933	2	Antioxidant	PFAM alkyl hydroperoxide reductase Thiol specific antioxidant Mal allergen
78245.Xaut_2978	2	Antioxidant	Alkyl hydroperoxide reductase Thiol specific antioxidant Mal allergen
795797.C497_11673	1	Antioxidant	alkyl hydroperoxide reductase Thiol specific antioxidant Mal allergen
796606.BMMGA3_09930	2	Antioxidant	alkyl hydroperoxide reductase Thiol specific antioxidant Mal allergen
796940.HMPREF9628_00678	1	Antioxidant	Antioxidant, AhpC TSA family
797114.C475_02351	2	Antioxidant	alkyl hydroperoxide reductase Thiol specific antioxidant Mal allergen
797114.C475_13937	1	Antioxidant	alkyl hydroperoxide reductase Thiol specific antioxidant Mal allergen
83219.PM02_12735	2	Antioxidant	Antioxidant protein with alkyl hydroperoxidase activity. Required for the reduction of the AhpC active site cysteine residues and for the regeneration of the AhpC enzyme activity
84588.SYNW0758	3	Antioxidant	AhpC/TSA antioxidant enzyme
84588.SYNW1280	5	Antioxidant	Alkyl hydroperoxide reductase thiol specific antioxidant Mal allergens family protein
857087.Metme_3554	2	Antioxidant	Antioxidant protein with alkyl hydroperoxidase activity. Required for the reduction of the AhpC active site cysteine residues and for the regeneration of the AhpC enzyme activity
857293.CAAU_0318	1	Antioxidant	PFAM alkyl hydroperoxide reductase Thiol specific antioxidant Mal allergen
861208.AGROH133_07335	1	Antioxidant	Antioxidant protein with alkyl hydroperoxidase activity. Required for the reduction of the AhpC active site cysteine residues and for the regeneration of the AhpC enzyme activity
861299.J421_0153	1	Antioxidant	Alkyl hydroperoxide reductase Thiol specific antioxidant Mal allergen
861450.HMPREF0080_01019	1	Antioxidant	Antioxidant AhpC TSA family
862908.BMS_2593	7	Antioxidant	PFAM alkyl hydroperoxide reductase Thiol specific antioxidant Mal allergen
864051.BurJ1DRAFT_1625	1	Antioxidant	Antioxidant protein with alkyl hydroperoxidase activity. Required for the reduction of the AhpC active site cysteine residues and for the regeneration of the AhpC enzyme activity
864073.HFRIS_005048	1	Antioxidant	Antioxidant protein with alkyl hydroperoxidase activity. Required for the reduction of the AhpC active site cysteine residues and for the regeneration of the AhpC enzyme activity
864565.HMPREF0379_0795	9	Antioxidant	alkyl hydroperoxide reductase Thiol specific antioxidant Mal allergen
865937.Gilli_3148	1	Antioxidant	Alkyl hydroperoxide reductase Thiol specific antioxidant Mal allergen
866536.Belba_1598	1	Antioxidant	alkyl hydroperoxide reductase Thiol specific antioxidant Mal allergen
867845.KI911784_gene1356	1	Antioxidant	Antioxidant protein with alkyl hydroperoxidase activity. Required for the reduction of the AhpC active site cysteine residues and for the regeneration of the AhpC enzyme activity
867900.Celly_0033	1	Antioxidant	Antioxidant protein with alkyl hydroperoxidase activity. Required for the reduction of the AhpC active site cysteine residues and for the regeneration of the AhpC enzyme activity
867900.Celly_2734	1	Antioxidant	PFAM Alkyl hydroperoxide reductase subunit C Thiol specific antioxidant
867900.Celly_2819	2	Antioxidant	PFAM Alkyl hydroperoxide reductase subunit C Thiol specific antioxidant
867903.ThesuDRAFT_00417	2	Antioxidant	PFAM alkyl hydroperoxide reductase Thiol specific antioxidant Mal allergen
868595.Desca_0923	4	Antioxidant	Antioxidant protein with alkyl hydroperoxidase activity. Required for the reduction of the AhpC active site cysteine residues and for the regeneration of the AhpC enzyme activity
869210.Marky_1176	4	Antioxidant	alkyl hydroperoxide reductase Thiol specific antioxidant Mal allergen
869213.JCM21142_104547	1	Antioxidant	PFAM alkyl hydroperoxide reductase Thiol specific antioxidant Mal allergen
869213.JCM21142_3866	1	Antioxidant	alkyl hydroperoxide reductase Thiol specific antioxidant Mal allergen
869213.JCM21142_52153	2	Antioxidant	alkyl hydroperoxide reductase Thiol specific antioxidant Mal allergen
869213.JCM21142_93294	2	Antioxidant	AhpC/TSA antioxidant enzyme
869213.JCM21142_93878	2	Antioxidant	PFAM alkyl hydroperoxide reductase Thiol specific antioxidant Mal allergen
873533.HMPREF0663_10830	1	Antioxidant	antioxidant, AhpC Tsa family
876269.ARWA01000001_gene1040	2	Antioxidant	PFAM alkyl hydroperoxide reductase Thiol specific antioxidant Mal allergen
877414.ATWA01000019_gene2066	1	Antioxidant	alkyl hydroperoxide reductase Thiol specific antioxidant Mal allergen
877415.JNJQ01000041_gene2741	1	Antioxidant	Antioxidant, AhpC TSA family
880070.Cycma_0643	2	Antioxidant	PFAM alkyl hydroperoxide reductase Thiol specific antioxidant Mal allergen
880070.Cycma_1536	1	Antioxidant	Antioxidant protein with alkyl hydroperoxidase activity. Required for the reduction of the AhpC active site cysteine residues and for the regeneration of the AhpC enzyme activity
880071.Fleli_3690	1	Antioxidant	alkyl hydroperoxide reductase Thiol specific antioxidant Mal allergen
880072.Desac_0725	3	Antioxidant	alkyl hydroperoxide reductase Thiol specific antioxidant Mal allergen
882086.SacxiDRAFT_3141	1	Antioxidant	Antioxidant protein with alkyl hydroperoxidase activity. Required for the reduction of the AhpC active site cysteine residues and for the regeneration of the AhpC enzyme activity
883078.HMPREF9695_02692	2	Antioxidant	Antioxidant protein with alkyl hydroperoxidase activity. Required for the reduction of the AhpC active site cysteine residues and for the regeneration of the AhpC enzyme activity
883126.HMPREF9710_01396	3	Antioxidant	Antioxidant protein with alkyl hydroperoxidase activity. Required for the reduction of the AhpC active site cysteine residues and for the regeneration of the AhpC enzyme activity
883126.HMPREF9710_03919	7	Antioxidant	alkyl hydroperoxide reductase Thiol specific antioxidant Mal allergen
886293.Sinac_1104	2	Antioxidant	Antioxidant protein with alkyl hydroperoxidase activity. Required for the reduction of the AhpC active site cysteine residues and for the regeneration of the AhpC enzyme activity
886293.Sinac_3155	1	Antioxidant	PFAM alkyl hydroperoxide reductase Thiol specific antioxidant Mal allergen
886293.Sinac_5870	10	Antioxidant	PFAM alkyl hydroperoxide reductase Thiol specific antioxidant Mal allergen
886377.Murru_3168	6	Antioxidant	alkyl hydroperoxide reductase Thiol specific antioxidant Mal allergen
886377.Murru_3415	6	Antioxidant	Alkyl hydroperoxide reductase Thiol specific antioxidant Mal allergen
887062.HGR_10645	29	Antioxidant	alkyl hydroperoxide reductase Thiol specific antioxidant Mal allergen
887062.HGR_16720	1	Antioxidant	alkyl hydroperoxide reductase Thiol specific antioxidant Mal allergen
89187.ISM_00680	1	Antioxidant	Antioxidant protein with alkyl hydroperoxidase activity. Required for the reduction of the AhpC active site cysteine residues and for the regeneration of the AhpC enzyme activity
89187.ISM_03775	1	Antioxidant	Antioxidant protein with alkyl hydroperoxidase activity. Required for the reduction of the AhpC active site cysteine residues and for the regeneration of the AhpC enzyme activity
89187.ISM_05465	4	Antioxidant	Antioxidant protein with alkyl hydroperoxidase activity. Required for the reduction of the AhpC active site cysteine residues and for the regeneration of the AhpC enzyme activity
903814.ELI_3020	1	Antioxidant	Antioxidant, AhpC TSA family
904296.HMPREF9124_0496	1	Antioxidant	Antioxidant, AhpC TSA family
90814.KL370891_gene1925	22	Antioxidant	PFAM alkyl hydroperoxide reductase Thiol specific antioxidant Mal allergen
909943.HIMB100_00012760	2	Antioxidant	Antioxidant protein with alkyl hydroperoxidase activity. Required for the reduction of the AhpC active site cysteine residues and for the regeneration of the AhpC enzyme activity
910314.HMPREF9220_0566	1	Antioxidant	Antioxidant AhpC TSA family
911045.PSE_2025	5	Antioxidant	Antioxidant protein with alkyl hydroperoxidase activity. Required for the reduction of the AhpC active site cysteine residues and for the regeneration of the AhpC enzyme activity
911045.PSE_p0165	1	Antioxidant	Antioxidant protein with alkyl hydroperoxidase activity. Required for the reduction of the AhpC active site cysteine residues and for the regeneration of the AhpC enzyme activity
911045.PSE_p0321	1	Antioxidant	Antioxidant protein with alkyl hydroperoxidase activity. Required for the reduction of the AhpC active site cysteine residues and for the regeneration of the AhpC enzyme activity
911239.CF149_12544	1	Antioxidant	PFAM alkyl hydroperoxide reductase Thiol specific antioxidant Mal allergen
925409.KI911562_gene2926	1	Antioxidant	alkyl hydroperoxide reductase Thiol specific antioxidant Mal allergen
925409.KI911562_gene3002	1	Antioxidant	PFAM alkyl hydroperoxide reductase Thiol specific antioxidant Mal allergen
926549.KI421517_gene2071	2	Antioxidant	PFAM alkyl hydroperoxide reductase Thiol specific antioxidant Mal allergen
926549.KI421517_gene3596	1	Antioxidant	PFAM alkyl hydroperoxide reductase Thiol specific antioxidant Mal allergen
926550.CLDAP_02880	4	Antioxidant	Antioxidant protein with alkyl hydroperoxidase activity. Required for the reduction of the AhpC active site cysteine residues and for the regeneration of the AhpC enzyme activity
926550.CLDAP_05300	11	Antioxidant	PFAM alkyl hydroperoxide reductase Thiol specific antioxidant Mal allergen
926550.CLDAP_15320	6	Antioxidant	PFAM alkyl hydroperoxide reductase Thiol specific antioxidant Mal allergen
926550.CLDAP_40040	30	Antioxidant	alkyl hydroperoxide reductase Thiol specific antioxidant Mal allergen
926554.KI912642_gene2689	2	Antioxidant	Antioxidant protein with alkyl hydroperoxidase activity. Required for the reduction of the AhpC active site cysteine residues and for the regeneration of the AhpC enzyme activity
926556.Echvi_1054	1	Antioxidant	Antioxidant protein with alkyl hydroperoxidase activity. Required for the reduction of the AhpC active site cysteine residues and for the regeneration of the AhpC enzyme activity
926556.Echvi_3043	1	Antioxidant	PFAM alkyl hydroperoxide reductase Thiol specific antioxidant Mal allergen
926559.JoomaDRAFT_0612	1	Antioxidant	Antioxidant protein with alkyl hydroperoxidase activity. Required for the reduction of the AhpC active site cysteine residues and for the regeneration of the AhpC enzyme activity
926559.JoomaDRAFT_1600	1	Antioxidant	Antioxidant protein with alkyl hydroperoxidase activity. Required for the reduction of the AhpC active site cysteine residues and for the regeneration of the AhpC enzyme activity
926559.JoomaDRAFT_2450	2	Antioxidant	Antioxidant protein with alkyl hydroperoxidase activity. Required for the reduction of the AhpC active site cysteine residues and for the regeneration of the AhpC enzyme activity
926559.JoomaDRAFT_3335	3	Antioxidant	Alkyl hydroperoxide reductase Thiol specific antioxidant Mal allergen
926559.JoomaDRAFT_3649	3	Antioxidant	alkyl hydroperoxide reductase Thiol specific antioxidant Mal allergen
926559.JoomaDRAFT_3857	1	Antioxidant	Antioxidant protein with alkyl hydroperoxidase activity. Required for the reduction of the AhpC active site cysteine residues and for the regeneration of the AhpC enzyme activity
926560.KE387023_gene3842	1	Antioxidant	alkyl hydroperoxide reductase Thiol specific antioxidant Mal allergen
926561.KB900619_gene2541	3	Antioxidant	alkyl hydroperoxide reductase Thiol specific antioxidant Mal allergen
926567.TheveDRAFT_1182	2	Antioxidant	PFAM alkyl hydroperoxide reductase Thiol specific antioxidant Mal allergen
926569.ANT_18480	2	Antioxidant	PFAM alkyl hydroperoxide reductase Thiol specific antioxidant Mal allergen
926569.ANT_20540	3	Antioxidant	PFAM alkyl hydroperoxide reductase Thiol specific antioxidant Mal allergen
926690.KE386573_gene2941	1	Antioxidant	alkyl hydroperoxide reductase Thiol specific antioxidant Mal allergen
926692.AZYG01000085_gene850	3	Antioxidant	alkyl hydroperoxide reductase Thiol specific antioxidant Mal allergen
929556.Solca_1852	42	Antioxidant	alkyl hydroperoxide reductase Thiol specific antioxidant Mal allergen
929556.Solca_3490	2	Antioxidant	alkyl hydroperoxide reductase Thiol specific antioxidant Mal allergen
929562.Emtol_1024	3	Antioxidant	alkyl hydroperoxide reductase Thiol specific antioxidant Mal allergen
929562.Emtol_1654	1	Antioxidant	PFAM alkyl hydroperoxide reductase Thiol specific antioxidant Mal allergen
929562.Emtol_1812	2	Antioxidant	PFAM alkyl hydroperoxide reductase Thiol specific antioxidant Mal allergen
929562.Emtol_2629	1	Antioxidant	PFAM alkyl hydroperoxide reductase Thiol specific antioxidant Mal allergen
929703.KE386491_gene728	1	Antioxidant	alkyl hydroperoxide reductase Thiol specific antioxidant Mal allergen
929704.Myrod_1602	1	Antioxidant	alkyl hydroperoxide reductase Thiol specific antioxidant Mal allergen
929713.NIASO_00225	1	Antioxidant	alkyl hydroperoxide reductase Thiol specific antioxidant Mal allergen
929713.NIASO_16100	2	Antioxidant	alkyl hydroperoxide reductase Thiol specific antioxidant Mal allergen
930171.Asphe3_24130	1	Antioxidant	PFAM alkyl hydroperoxide reductase Thiol specific antioxidant Mal allergen
930945.SiRe_0067	1	Antioxidant	PFAM alkyl hydroperoxide reductase Thiol specific antioxidant Mal allergen
930945.SiRe_2592	1	Antioxidant	PFAM alkyl hydroperoxide reductase Thiol specific antioxidant Mal allergen
931626.Awo_c05090	2	Antioxidant	PFAM alkyl hydroperoxide reductase Thiol specific antioxidant Mal allergen
93220.LV28_00700	2	Antioxidant	PFAM alkyl hydroperoxide reductase Thiol specific antioxidant Mal allergen
93220.LV28_08270	1	Antioxidant	Antioxidant protein with alkyl hydroperoxidase activity. Required for the reduction of the AhpC active site cysteine residues and for the regeneration of the AhpC enzyme activity
933801.Ahos_2287	1	Antioxidant	PFAM alkyl hydroperoxide reductase Thiol specific antioxidant Mal allergen
935836.JAEL01000088_gene4767	2	Antioxidant	alkyl hydroperoxide reductase Thiol specific antioxidant Mal allergen
935837.JAEK01000032_gene2582	3	Antioxidant	alkyl hydroperoxide reductase Thiol specific antioxidant Mal allergen
936455.KI421499_gene3313	1	Antioxidant	Antioxidant protein with alkyl hydroperoxidase activity. Required for the reduction of the AhpC active site cysteine residues and for the regeneration of the AhpC enzyme activity
936455.KI421499_gene549	1	Antioxidant	Antioxidant protein with alkyl hydroperoxidase activity. Required for the reduction of the AhpC active site cysteine residues and for the regeneration of the AhpC enzyme activity
938709.AUSH02000031_gene1215	4	Antioxidant	PFAM alkyl hydroperoxide reductase Thiol specific antioxidant Mal allergen
938709.AUSH02000073_gene1791	1	Antioxidant	alkyl hydroperoxide reductase Thiol specific antioxidant Mal allergen
94122.Shewana3_2541	1	Antioxidant	PFAM alkyl hydroperoxide reductase Thiol specific antioxidant Mal allergen
941639.BCO26_0264	1	Antioxidant	Antioxidant protein with alkyl hydroperoxidase activity. Required for the reduction of the AhpC active site cysteine residues and for the regeneration of the AhpC enzyme activity
944435.AXAJ01000001_gene475	1	Antioxidant	Antioxidant protein with alkyl hydroperoxidase activity. Required for the reduction of the AhpC active site cysteine residues and for the regeneration of the AhpC enzyme activity
944435.AXAJ01000002_gene4577	5	Antioxidant	PFAM alkyl hydroperoxide reductase Thiol specific antioxidant Mal allergen
946077.W5A_02345	1	Antioxidant	Antioxidant protein with alkyl hydroperoxidase activity. Required for the reduction of the AhpC active site cysteine residues and for the regeneration of the AhpC enzyme activity
946077.W5A_05818	7	Antioxidant	Antioxidant protein with alkyl hydroperoxidase activity. Required for the reduction of the AhpC active site cysteine residues and for the regeneration of the AhpC enzyme activity
946077.W5A_13155	2	Antioxidant	alkyl hydroperoxide reductase Thiol specific antioxidant Mal allergen
946483.Cenrod_2189	6	Antioxidant	alkyl hydroperoxide reductase Thiol specific antioxidant Mal allergen
948106.AWZT01000002_gene6259	2	Antioxidant	PFAM alkyl hydroperoxide reductase Thiol specific antioxidant Mal allergen
948106.AWZT01000002_gene6354	1	Antioxidant	Antioxidant protein with alkyl hydroperoxidase activity. Required for the reduction of the AhpC active site cysteine residues and for the regeneration of the AhpC enzyme activity
948106.AWZT01000003_gene5730	2	Antioxidant	PFAM alkyl hydroperoxide reductase Thiol specific antioxidant Mal allergen
953739.SVEN_3572	1	Antioxidant	alkyl hydroperoxide reductase Thiol specific antioxidant Mal allergen
95619.PM1_0218350	2	Antioxidant	PFAM alkyl hydroperoxide reductase Thiol specific antioxidant Mal allergen
95619.PM1_0222645	1	Antioxidant	Antioxidant protein with alkyl hydroperoxidase activity. Required for the reduction of the AhpC active site cysteine residues and for the regeneration of the AhpC enzyme activity
96561.Dole_2508	7	Antioxidant	AhpC/TSA antioxidant enzyme
977880.RALTA_A0817	1	Antioxidant	Antioxidant protein with alkyl hydroperoxidase activity. Required for the reduction of the AhpC active site cysteine residues and for the regeneration of the AhpC enzyme activity
977880.RALTA_B0642	2	Antioxidant	PFAM alkyl hydroperoxide reductase Thiol specific antioxidant Mal allergen
977880.RALTA_B1271	1	Antioxidant	PFAM alkyl hydroperoxide reductase Thiol specific antioxidant Mal allergen
977880.RALTA_B2016	2	Antioxidant	PFAM alkyl hydroperoxide reductase Thiol specific antioxidant Mal allergen
981384.AEYW01000001_gene1493	3	Antioxidant	alkyl hydroperoxide reductase Thiol specific antioxidant Mal allergen
981384.AEYW01000004_gene1912	1	Antioxidant	Antioxidant protein with alkyl hydroperoxidase activity. Required for the reduction of the AhpC active site cysteine residues and for the regeneration of the AhpC enzyme activity
981384.AEYW01000006_gene2258	7	Antioxidant	Antioxidant protein with alkyl hydroperoxidase activity. Required for the reduction of the AhpC active site cysteine residues and for the regeneration of the AhpC enzyme activity
981384.AEYW01000012_gene1018	17	Antioxidant	Antioxidant protein with alkyl hydroperoxidase activity. Required for the reduction of the AhpC active site cysteine residues and for the regeneration of the AhpC enzyme activity
981384.AEYW01000022_gene3757	5	Antioxidant	Antioxidant protein with alkyl hydroperoxidase activity. Required for the reduction of the AhpC active site cysteine residues and for the regeneration of the AhpC enzyme activity
983544.Lacal_1193	4	Antioxidant	Antioxidant protein with alkyl hydroperoxidase activity. Required for the reduction of the AhpC active site cysteine residues and for the regeneration of the AhpC enzyme activity
983545.Glaag_0236	1	Antioxidant	Antioxidant protein with alkyl hydroperoxidase activity. Required for the reduction of the AhpC active site cysteine residues and for the regeneration of the AhpC enzyme activity
983545.Glaag_0361	4	Antioxidant	Antioxidant protein with alkyl hydroperoxidase activity. Required for the reduction of the AhpC active site cysteine residues and for the regeneration of the AhpC enzyme activity
983545.Glaag_1737	2	Antioxidant	alkyl hydroperoxide reductase Thiol specific antioxidant Mal allergen
983545.Glaag_3245	2	Antioxidant	PFAM alkyl hydroperoxide reductase Thiol specific antioxidant Mal allergen
983548.Krodi_1628	1	Antioxidant	Antioxidant protein with alkyl hydroperoxidase activity. Required for the reduction of the AhpC active site cysteine residues and for the regeneration of the AhpC enzyme activity
983548.Krodi_2890	1	Antioxidant	Antioxidant, AhpC Tsa family
983920.Y88_0424	4	Antioxidant	Antioxidant protein with alkyl hydroperoxidase activity. Required for the reduction of the AhpC active site cysteine residues and for the regeneration of the AhpC enzyme activity
983920.Y88_2415	2	Antioxidant	Antioxidant protein with alkyl hydroperoxidase activity. Required for the reduction of the AhpC active site cysteine residues and for the regeneration of the AhpC enzyme activity
984262.SGRA_0828	5	Antioxidant	alkyl hydroperoxide reductase Thiol specific antioxidant Mal allergen
984262.SGRA_1437	9	Antioxidant	alkyl hydroperoxide reductase Thiol specific antioxidant Mal allergen
984262.SGRA_2394	26	Antioxidant	alkyl hydroperoxide reductase Thiol specific antioxidant Mal allergen
984262.SGRA_3483	2	Antioxidant	alkyl hydroperoxide reductase Thiol specific antioxidant Mal allergen
985053.VMUT_2267	1	Antioxidant	PFAM alkyl hydroperoxide reductase Thiol specific antioxidant Mal allergen
985054.JQEZ01000002_gene3275	2	Antioxidant	Antioxidant protein with alkyl hydroperoxidase activity. Required for the reduction of the AhpC active site cysteine residues and for the regeneration of the AhpC enzyme activity
985054.JQEZ01000003_gene1623	1	Antioxidant	Antioxidant protein with alkyl hydroperoxidase activity. Required for the reduction of the AhpC active site cysteine residues and for the regeneration of the AhpC enzyme activity
987059.RBXJA2T_11892	5	Antioxidant	alkyl hydroperoxide reductase Thiol specific antioxidant Mal allergen
990285.RGCCGE502_02796	1	Antioxidant	Antioxidant protein with alkyl hydroperoxidase activity. Required for the reduction of the AhpC active site cysteine residues and for the regeneration of the AhpC enzyme activity
991905.SL003B_0151	1	Antioxidant	Antioxidant protein with alkyl hydroperoxidase activity. Required for the reduction of the AhpC active site cysteine residues and for the regeneration of the AhpC enzyme activity
997296.PB1_08872	1	Antioxidant	Antioxidant protein with alkyl hydroperoxidase activity. Required for the reduction of the AhpC active site cysteine residues and for the regeneration of the AhpC enzyme activity
997296.PB1_13129	1	Antioxidant	alkyl hydroperoxide reductase Thiol specific antioxidant Mal allergen
998674.ATTE01000001_gene1947	1	Antioxidant	Alkyl hydroperoxide reductase Thiol specific antioxidant Mal allergen
998674.ATTE01000001_gene2361	1	Antioxidant	Antioxidant protein with alkyl hydroperoxidase activity. Required for the reduction of the AhpC active site cysteine residues and for the regeneration of the AhpC enzyme activity
998674.ATTE01000001_gene2647	1	Antioxidant	alkyl hydroperoxide reductase Thiol specific antioxidant Mal allergen
999141.GME_01564	1	Antioxidant	Antioxidant protein with alkyl hydroperoxidase activity. Required for the reduction of the AhpC active site cysteine residues and for the regeneration of the AhpC enzyme activity
999419.HMPREF1077_03697	3	Antioxidant	PFAM alkyl hydroperoxide reductase Thiol specific antioxidant Mal allergen
999541.bgla_1g05050	1	Antioxidant	PFAM alkyl hydroperoxide reductase Thiol specific antioxidant Mal allergen
999541.bgla_2g29830	9	Antioxidant	Antioxidant protein with alkyl hydroperoxidase activity. Required for the reduction of the AhpC active site cysteine residues and for the regeneration of the AhpC enzyme activity
999549.KI421513_gene2004	1	Antioxidant	Antioxidant protein with alkyl hydroperoxidase activity. Required for the reduction of the AhpC active site cysteine residues and for the regeneration of the AhpC enzyme activity
999550.KI421507_gene3037	7	Antioxidant	Antioxidant protein with alkyl hydroperoxidase activity. Required for the reduction of the AhpC active site cysteine residues and for the regeneration of the AhpC enzyme activity
999550.KI421507_gene788	1	Antioxidant	alkyl hydroperoxide reductase Thiol specific antioxidant Mal allergen
1000565.METUNv1_00035	1	Chaperone related	Involved in protein export. Acts as a chaperone by maintaining the newly synthesized protein in an open conformation. Functions as a peptidyl-prolyl cis-trans isomerase
1000565.METUNv1_01598	1	Chaperone related	Heme chaperone required for the biogenesis of c-type cytochromes. Transiently binds heme delivered by CcmC and transfers the heme to apo-cytochromes in a process facilitated by CcmF and CcmH
1000569.HMPREF1040_0016	2	Chaperone related	ATP-dependent specificity component of the Clp protease. It directs the protease to specific substrates. Can perform chaperone functions in the absence of ClpP
1000569.HMPREF1040_0018	1	Chaperone related	Involved in protein export. Acts as a chaperone by maintaining the newly synthesized protein in an open conformation. Functions as a peptidyl-prolyl cis-trans isomerase
1000588.HMPREF9965_1689	1	Chaperone related	Chaperone of endosialidase
1001530.BACE01000010_gene3236	1	Chaperone related	Molecular chaperone. Has ATPase activity
1001530.BACE01000013_gene1772	1	Chaperone related	Chaperone involved in the maturation of iron-sulfur cluster-containing proteins. Has a low intrinsic ATPase activity which is markedly stimulated by HscB
1001530.BACE01000016_gene3667	1	Chaperone related	Part of a stress-induced multi-chaperone system, it is involved in the recovery of the cell from heat-induced damage, in cooperation with DnaK, DnaJ and GrpE
1001530.BACE01000020_gene3482	25	Chaperone related	ATPase with chaperone activity
1001585.MDS_1886	2	Chaperone related	Heme chaperone required for the biogenesis of c-type cytochromes. Transiently binds heme delivered by CcmC and transfers the heme to apo-cytochromes in a process facilitated by CcmF and CcmH
1001585.MDS_2557	1	Chaperone related	Involved in iron-sulfur cluster biogenesis. Binds a 4Fe- 4S cluster, can transfer this cluster to apoproteins, and thereby intervenes in the maturation of Fe S proteins. Could also act as a scaffold chaperone for damaged Fe S proteins
1001585.MDS_3772	12	Chaperone related	Chaperone involved in the maturation of iron-sulfur cluster-containing proteins. Has a low intrinsic ATPase activity which is markedly stimulated by HscB
1001585.MDS_4349	1	Chaperone related	Chaperone involved in the correct folding and assembly of outer membrane proteins. Recognizes specific patterns of aromatic residues and the orientation of their side chains, which are found more frequently in integral outer membrane proteins. May act in both early periplasmic and late outer membrane-associated steps of protein maturation
1002339.HMPREF9373_0516	1	Chaperone related	RNA chaperone that binds small regulatory RNA (sRNAs) and mRNAs to facilitate mRNA translational regulation in response to envelope stress, environmental stress and changes in metabolite concentrations. Also binds with high specificity to tRNAs
1002339.HMPREF9373_2148	2	Chaperone related	Involved in iron-sulfur cluster biogenesis. Binds a 4Fe- 4S cluster, can transfer this cluster to apoproteins, and thereby intervenes in the maturation of Fe S proteins. Could also act as a scaffold chaperone for damaged Fe S proteins
1002339.HMPREF9373_2616	1	Chaperone related	Pili assembly chaperone PapD, C-terminal domain
1002340.AFCF01000025_gene1076	1	Chaperone related	Redox regulated molecular chaperone. Protects both thermally unfolding and oxidatively damaged proteins from irreversible aggregation. Plays an important role in the bacterial defense system toward oxidative stress
1002340.AFCF01000025_gene1111	1	Chaperone related	this subunit has chaperone activity. The binding of ATP and its subsequent hydrolysis by HslU are essential for unfolding of protein substrates subsequently hydrolyzed by HslV. HslU recognizes the N-terminal part of its protein substrates and unfolds these before they are guided to HslV for hydrolysis
1002340.AFCF01000025_gene874	2	Chaperone related	Part of a stress-induced multi-chaperone system, it is involved in the recovery of the cell from heat-induced damage, in cooperation with DnaK, DnaJ and GrpE
1002340.AFCF01000028_gene3178	1	Chaperone related	DnaJ molecular chaperone homology domain
1002340.AFCF01000029_gene3334	2	Chaperone related	ATP-dependent specificity component of the Clp protease. It directs the protease to specific substrates. Can perform chaperone functions in the absence of ClpP
1002340.AFCF01000068_gene2205	1	Chaperone related	ATPase with chaperone activity
1002672.SAR11G3_00158	6	Chaperone related	DnaJ molecular chaperone homology domain
1002672.SAR11G3_00285	1	Chaperone related	DnaJ molecular chaperone homology domain
1002672.SAR11G3_00404	3	Chaperone related	this subunit has chaperone activity. The binding of ATP and its subsequent hydrolysis by HslU are essential for unfolding of protein substrates subsequently hydrolyzed by HslV. HslU recognizes the N-terminal part of its protein substrates and unfolds these before they are guided to HslV for hydrolysis
1002672.SAR11G3_00443	3	Chaperone related	Heme chaperone required for the biogenesis of c-type cytochromes. Transiently binds heme delivered by CcmC and transfers the heme to apo-cytochromes in a process facilitated by CcmF and CcmH
1002672.SAR11G3_01243	3	Chaperone related	ATP-dependent specificity component of the Clp protease. It directs the protease to specific substrates. Can perform chaperone functions in the absence of ClpP
1002672.SAR11G3_01245	3	Chaperone related	Involved in protein export. Acts as a chaperone by maintaining the newly synthesized protein in an open conformation. Functions as a peptidyl-prolyl cis-trans isomerase
1002809.SSIL_1367	1	Chaperone related	ATP-dependent specificity component of the Clp protease. It directs the protease to specific substrates. Can perform chaperone functions in the absence of ClpP
1002809.SSIL_3403	1	Chaperone related	Catalyzes the reversible interconversion of isobutyryl- CoA and n-butyryl-CoA, using radical chemistry. Also exhibits GTPase activity, associated with its G-protein domain (MeaI) that functions as a chaperone that assists cofactor delivery and proper holo-enzyme assembly
1003200.AXXA_14109	2	Chaperone related	chaperone-mediated protein folding
1004149.AFOE01000006_gene2083	2	Chaperone related	chaperone-mediated protein folding
1004149.AFOE01000014_gene1005	1	Chaperone related	Catalyzes the reversible interconversion of isobutyryl- CoA and n-butyryl-CoA, using radical chemistry. Also exhibits GTPase activity, associated with its G-protein domain (MeaI) that functions as a chaperone that assists cofactor delivery and proper holo-enzyme assembly
1004149.AFOE01000017_gene811	1	Chaperone related	Part of a stress-induced multi-chaperone system, it is involved in the recovery of the cell from heat-induced damage, in cooperation with DnaK, DnaJ and GrpE
1004149.AFOE01000020_gene3101	1	Chaperone related	ATP-dependent specificity component of the Clp protease. It directs the protease to specific substrates. Can perform chaperone functions in the absence of ClpP
1004785.AMBLS11_00655	1	Chaperone related	Molecular chaperone
1004785.AMBLS11_02165	1	Chaperone related	One of the proteins required for the normal export of preproteins out of the cell cytoplasm. It is a molecular chaperone that binds to a subset of precursor proteins, maintaining them in a translocation-competent state. It also specifically binds to its receptor SecA
1004785.AMBLS11_03365	1	Chaperone related	Chaperone involved in the correct folding and assembly of outer membrane proteins. Recognizes specific patterns of aromatic residues and the orientation of their side chains, which are found more frequently in integral outer membrane proteins. May act in both early periplasmic and late outer membrane-associated steps of protein maturation
1004785.AMBLS11_03375	1	Chaperone related	Regulatory DnaK co-chaperone. Direct interaction between DnaK and DjlA is needed for the induction of the wcaABCDE operon, involved in the synthesis of a colanic acid polysaccharide capsule, possibly through activation of the RcsB RcsC phosphotransfer signaling pathway. The colanic acid capsule may help the bacterium survive conditions outside the host
1004785.AMBLS11_09975	1	Chaperone related	Functions as both a chaperone and a metalloprotease. Maintains the integrity of the outer membrane by promoting either the assembly or the elimination of outer membrane proteins, depending on their folding state
1004785.AMBLS11_11915	3	Chaperone related	Molecular chaperone. Has ATPase activity
1004785.AMBLS11_12080	1	Chaperone related	Part of a stress-induced multi-chaperone system, it is involved in the recovery of the cell from heat-induced damage, in cooperation with DnaK, DnaJ and GrpE
1004785.AMBLS11_12735	4	Chaperone related	ATP-dependent specificity component of the Clp protease. It directs the protease to specific substrates. Can perform chaperone functions in the absence of ClpP
1004785.AMBLS11_12745	1	Chaperone related	Involved in protein export. Acts as a chaperone by maintaining the newly synthesized protein in an open conformation. Functions as a peptidyl-prolyl cis-trans isomerase
1004785.AMBLS11_14175	1	Chaperone related	COG0501 Zn-dependent protease with chaperone function
1004785.AMBLS11_16675	1	Chaperone related	this subunit has chaperone activity. The binding of ATP and its subsequent hydrolysis by HslU are essential for unfolding of protein substrates subsequently hydrolyzed by HslV. HslU recognizes the N-terminal part of its protein substrates and unfolds these before they are guided to HslV for hydrolysis
1004785.AMBLS11_17290	2	Chaperone related	RNA chaperone that binds small regulatory RNA (sRNAs) and mRNAs to facilitate mRNA translational regulation in response to envelope stress, environmental stress and changes in metabolite concentrations. Also binds with high specificity to tRNAs
1004785.AMBLS11_18215	1	Chaperone related	Redox regulated molecular chaperone. Protects both thermally unfolding and oxidatively damaged proteins from irreversible aggregation. Plays an important role in the bacterial defense system toward oxidative stress
1004785.AMBLS11_18555	1	Chaperone related	Involved in iron-sulfur cluster biogenesis. Binds a 4Fe- 4S cluster, can transfer this cluster to apoproteins, and thereby intervenes in the maturation of Fe S proteins. Could also act as a scaffold chaperone for damaged Fe S proteins
1004785.AMBLS11_18680	2	Chaperone related	ATPase with chaperone activity
1005048.CFU_2544	1	Chaperone related	Molecular chaperone. Has ATPase activity
1005048.CFU_3625	2	Chaperone related	Chaperone involved in the correct folding and assembly of outer membrane proteins. Recognizes specific patterns of aromatic residues and the orientation of their side chains, which are found more frequently in integral outer membrane proteins. May act in both early periplasmic and late outer membrane-associated steps of protein maturation
1005048.CFU_4046	11	Chaperone related	this subunit has chaperone activity. The binding of ATP and its subsequent hydrolysis by HslU are essential for unfolding of protein substrates subsequently hydrolyzed by HslV. HslU recognizes the N-terminal part of its protein substrates and unfolds these before they are guided to HslV for hydrolysis
1005058.UMN179_01628	1	Chaperone related	Phage tail assembly chaperone proteins, E, or 41 or 14
1005058.UMN179_01789	4	Chaperone related	Chaperone involved in the maturation of iron-sulfur cluster-containing proteins. Has a low intrinsic ATPase activity which is markedly stimulated by HscB
1005090.BAKON_613	2	Chaperone related	Chaperone involved in the maturation of iron-sulfur cluster-containing proteins. Has a low intrinsic ATPase activity which is markedly stimulated by HscB. Involved in the maturation of IscU
1005395.CSV86_27868	1	Chaperone related	Phage tail assembly chaperone protein
1005994.GTGU_01331	1	Chaperone related	ATP-dependent specificity component of the Clp protease. It directs the protease to specific substrates. Can perform chaperone functions in the absence of ClpP
1005995.GTPT_0425	1	Chaperone related	Redox regulated molecular chaperone. Protects both thermally unfolding and oxidatively damaged proteins from irreversible aggregation. Plays an important role in the bacterial defense system toward oxidative stress
1005999.GLGR_0414	1	Chaperone related	Chaperone involved in the maturation of iron-sulfur cluster-containing proteins. Has a low intrinsic ATPase activity which is markedly stimulated by HscB
1005999.GLGR_0515	1	Chaperone related	Functions as both a chaperone and a metalloprotease. Maintains the integrity of the outer membrane by promoting either the assembly or the elimination of outer membrane proteins, depending on their folding state
1006000.GKAS_02080	1	Chaperone related	displays overlapping activities with DnaJ, but functions under different conditions, probably acting as a molecular chaperone in an adaptive response to environmental stresses other than heat shock. Lacks autonomous chaperone activity
1006000.GKAS_02081	1	Chaperone related	Interacts with CbpA and inhibits both the DnaJ-like co- chaperone activity and the DNA binding activity of CbpA. Together with CbpA, modulates the activity of the DnaK chaperone system. Does not inhibit the co-chaperone activity of DnaJ
1006000.GKAS_03110	1	Chaperone related	Regulatory DnaK co-chaperone. Direct interaction between DnaK and DjlA is needed for the induction of the wcaABCDE operon, involved in the synthesis of a colanic acid polysaccharide capsule, possibly through activation of the RcsB RcsC phosphotransfer signaling pathway. The colanic acid capsule may help the bacterium survive conditions outside the host
1006004.GBAG_2925	1	Chaperone related	Heme chaperone required for the biogenesis of c-type cytochromes. Transiently binds heme delivered by CcmC and transfers the heme to apo-cytochromes in a process facilitated by CcmF and CcmH
1006581.GCW_01900	1	Chaperone related	DnaJ molecular chaperone homology domain
1007096.BAGW01000019_gene600	1	Chaperone related	DnaJ molecular chaperone homology domain
1007103.AFHW01000025_gene356	1	Chaperone related	Involved in protein export. Acts as a chaperone by maintaining the newly synthesized protein in an open conformation. Functions as a peptidyl-prolyl cis-trans isomerase
1007104.SUS17_1003	1	Chaperone related	molecular chaperone
1007104.SUS17_3484	1	Chaperone related	Copper chaperone PCu(A)C
1007105.PT7_0730	1	Chaperone related	ATP-dependent specificity component of the Clp protease. It directs the protease to specific substrates. Can perform chaperone functions in the absence of ClpP
1007105.PT7_1435	3	Chaperone related	Part of a stress-induced multi-chaperone system, it is involved in the recovery of the cell from heat-induced damage, in cooperation with DnaK, DnaJ and GrpE
1008457.BAEX01000012_gene1430	5	Chaperone related	DnaJ molecular chaperone homology domain
1008459.TASI_0625	2	Chaperone related	Redox regulated molecular chaperone. Protects both thermally unfolding and oxidatively damaged proteins from irreversible aggregation. Plays an important role in the bacterial defense system toward oxidative stress
1009370.ALO_14037	2	Chaperone related	this subunit has chaperone activity. The binding of ATP and its subsequent hydrolysis by HslU are essential for unfolding of protein substrates subsequently hydrolyzed by HslV. HslU recognizes the N-terminal part of its protein substrates and unfolds these before they are guided to HslV for hydrolysis
1009858.BUMPG002_CDS00124	1	Chaperone related	ATP-dependent specificity component of the Clp protease. It directs the protease to specific substrates. Can perform chaperone functions in the absence of ClpP
1009858.BUMPG002_CDS00126	1	Chaperone related	Involved in protein export. Acts as a chaperone by maintaining the newly synthesized protein in an open conformation. Functions as a peptidyl-prolyl cis-trans isomerase
101510.RHA1_ro05514	1	Chaperone related	Part of a stress-induced multi-chaperone system, it is involved in the recovery of the cell from heat-induced damage, in cooperation with DnaK, DnaJ and GrpE
102125.Xen7305DRAFT_00048050	2	Chaperone related	ATP-dependent specificity component of the Clp protease. It directs the protease to specific substrates. Can perform chaperone functions in the absence of ClpP
102129.Lepto7375DRAFT_3937	1	Chaperone related	DnaJ-class molecular chaperone with C-terminal Zn finger domain
102129.Lepto7375DRAFT_5365	1	Chaperone related	DnaJ-class molecular chaperone with C-terminal Zn finger domain
102232.GLO73106DRAFT_00036010	1	Chaperone related	Involved in protein export. Acts as a chaperone by maintaining the newly synthesized protein in an open conformation. Functions as a peptidyl-prolyl cis-trans isomerase
1026882.MAMP_00643	4	Chaperone related	Redox regulated molecular chaperone. Protects both thermally unfolding and oxidatively damaged proteins from irreversible aggregation. Plays an important role in the bacterial defense system toward oxidative stress
1026882.MAMP_00646	14	Chaperone related	Molecular chaperone. Has ATPase activity
1026882.MAMP_00660	9	Chaperone related	molecular chaperone
1026882.MAMP_00946	3	Chaperone related	One of the proteins required for the normal export of preproteins out of the cell cytoplasm. It is a molecular chaperone that binds to a subset of precursor proteins, maintaining them in a translocation-competent state. It also specifically binds to its receptor SecA
1026882.MAMP_01400	3	Chaperone related	Functions as both a chaperone and a metalloprotease. Maintains the integrity of the outer membrane by promoting either the assembly or the elimination of outer membrane proteins, depending on their folding state
1026882.MAMP_02261	2	Chaperone related	Involved in protein export. Acts as a chaperone by maintaining the newly synthesized protein in an open conformation. Functions as a peptidyl-prolyl cis-trans isomerase
1026882.MAMP_02597	1	Chaperone related	Chaperone involved in the correct folding and assembly of outer membrane proteins. Recognizes specific patterns of aromatic residues and the orientation of their side chains, which are found more frequently in integral outer membrane proteins. May act in both early periplasmic and late outer membrane-associated steps of protein maturation
1027273.GZ77_00190	2	Chaperone related	One of the proteins required for the normal export of preproteins out of the cell cytoplasm. It is a molecular chaperone that binds to a subset of precursor proteins, maintaining them in a translocation-competent state. It also specifically binds to its receptor SecA
1027273.GZ77_02825	8	Chaperone related	Molecular chaperone. Has ATPase activity
1027273.GZ77_04160	1	Chaperone related	Co-chaperone involved in the maturation of iron-sulfur cluster-containing proteins. Seems to help targeting proteins to be folded toward HscA
1027273.GZ77_04165	1	Chaperone related	Chaperone involved in the maturation of iron-sulfur cluster-containing proteins. Has a low intrinsic ATPase activity which is markedly stimulated by HscB
1027273.GZ77_04260	1	Chaperone related	Tir chaperone protein (CesT) family
1027273.GZ77_05665	5	Chaperone related	Involved in protein export. Acts as a chaperone by maintaining the newly synthesized protein in an open conformation. Functions as a peptidyl-prolyl cis-trans isomerase
1027273.GZ77_05675	43	Chaperone related	ATP-dependent specificity component of the Clp protease. It directs the protease to specific substrates. Can perform chaperone functions in the absence of ClpP
1027273.GZ77_12545	9	Chaperone related	this subunit has chaperone activity. The binding of ATP and its subsequent hydrolysis by HslU are essential for unfolding of protein substrates subsequently hydrolyzed by HslV. HslU recognizes the N-terminal part of its protein substrates and unfolds these before they are guided to HslV for hydrolysis
1027273.GZ77_13920	4	Chaperone related	Chaperone involved in the correct folding and assembly of outer membrane proteins. Recognizes specific patterns of aromatic residues and the orientation of their side chains, which are found more frequently in integral outer membrane proteins. May act in both early periplasmic and late outer membrane-associated steps of protein maturation
1027273.GZ77_13940	8	Chaperone related	Regulatory DnaK co-chaperone. Direct interaction between DnaK and DjlA is needed for the induction of the wcaABCDE operon, involved in the synthesis of a colanic acid polysaccharide capsule, possibly through activation of the RcsB RcsC phosphotransfer signaling pathway. The colanic acid capsule may help the bacterium survive conditions outside the host
1027273.GZ77_15685	1	Chaperone related	Tir chaperone protein (CesT) family
1027273.GZ77_16890	1	Chaperone related	Part of a stress-induced multi-chaperone system, it is involved in the recovery of the cell from heat-induced damage, in cooperation with DnaK, DnaJ and GrpE
1027273.GZ77_19240	1	Chaperone related	ATPase with chaperone activity
1027273.GZ77_24410	3	Chaperone related	Redox regulated molecular chaperone. Protects both thermally unfolding and oxidatively damaged proteins from irreversible aggregation. Plays an important role in the bacterial defense system toward oxidative stress
1028307.EAE_06965	1	Chaperone related	Associates with aggregated proteins, together with IbpB, to stabilize and protect them from irreversible denaturation and extensive proteolysis during heat shock and oxidative stress. Aggregated proteins bound to the IbpAB complex are more efficiently refolded and reactivated by the ATP-dependent chaperone systems ClpB and DnaK DnaJ GrpE. Its activity is ATP- independent
1028307.EAE_22405	1	Chaperone related	Chaperone of endosialidase
1028805.GGC_1206	7	Chaperone related	Molecular chaperone. Has ATPase activity
1029823.AFIE01000022_gene989	1	Chaperone related	Chaperone involved in the maturation of iron-sulfur cluster-containing proteins. Has a low intrinsic ATPase activity which is markedly stimulated by HscB
1029823.AFIE01000033_gene111	1	Chaperone related	RNA chaperone that binds small regulatory RNA (sRNAs) and mRNAs to facilitate mRNA translational regulation in response to envelope stress, environmental stress and changes in metabolite concentrations. Also binds with high specificity to tRNAs
1029823.AFIE01000041_gene774	1	Chaperone related	One of the proteins required for the normal export of preproteins out of the cell cytoplasm. It is a molecular chaperone that binds to a subset of precursor proteins, maintaining them in a translocation-competent state. It also specifically binds to its receptor SecA
1029824.AFID01000001_gene1867	1	Chaperone related	Involved in protein export. Acts as a chaperone by maintaining the newly synthesized protein in an open conformation. Functions as a peptidyl-prolyl cis-trans isomerase
1029824.AFID01000001_gene1870	1	Chaperone related	ATP-dependent specificity component of the Clp protease. It directs the protease to specific substrates. Can perform chaperone functions in the absence of ClpP
1030157.AFMP01000016_gene2481	1	Chaperone related	Ubiquinol-cytochrome C chaperone
1030157.AFMP01000031_gene2870	1	Chaperone related	One of the proteins required for the normal export of preproteins out of the cell cytoplasm. It is a molecular chaperone that binds to a subset of precursor proteins, maintaining them in a translocation-competent state. It also specifically binds to its receptor SecA
1030157.AFMP01000040_gene1427	1	Chaperone related	Part of a stress-induced multi-chaperone system, it is involved in the recovery of the cell from heat-induced damage, in cooperation with DnaK, DnaJ and GrpE
1030157.AFMP01000059_gene2809	1	Chaperone related	Type III secretion system lipoprotein chaperone (YscW)
1031711.RSPO_c03163	1	Chaperone related	Catalyzes the reversible interconversion of isobutyryl- CoA and n-butyryl-CoA, using radical chemistry. Also exhibits GTPase activity, associated with its G-protein domain (MeaI) that functions as a chaperone that assists cofactor delivery and proper holo-enzyme assembly
1033730.CAHG01000015_gene802	1	Chaperone related	ATP-dependent specificity component of the Clp protease. It directs the protease to specific substrates. Can perform chaperone functions in the absence of ClpP
1033732.CAHI01000022_gene1507	13	Chaperone related	Chaperone of endosialidase
1033732.CAHI01000030_gene970	1	Chaperone related	Part of a stress-induced multi-chaperone system, it is involved in the recovery of the cell from heat-induced damage, in cooperation with DnaK, DnaJ and GrpE
1033734.CAET01000005_gene3756	1	Chaperone related	DnaJ molecular chaperone homology domain
1033734.CAET01000017_gene3280	2	Chaperone related	this subunit has chaperone activity. The binding of ATP and its subsequent hydrolysis by HslU are essential for unfolding of protein substrates subsequently hydrolyzed by HslV. HslU recognizes the N-terminal part of its protein substrates and unfolds these before they are guided to HslV for hydrolysis
1033736.CAHK01000008_gene2399	1	Chaperone related	ATP-dependent specificity component of the Clp protease. It directs the protease to specific substrates. Can perform chaperone functions in the absence of ClpP
1033738.CAEP01000008_gene3027	1	Chaperone related	this subunit has chaperone activity. The binding of ATP and its subsequent hydrolysis by HslU are essential for unfolding of protein substrates subsequently hydrolyzed by HslV. HslU recognizes the N-terminal part of its protein substrates and unfolds these before they are guided to HslV for hydrolysis
1033738.CAEP01000136_gene2867	2	Chaperone related	Chaperone of endosialidase
1033739.CAEU01000009_gene2073	1	Chaperone related	Catalyzes the reversible interconversion of isobutyryl- CoA and n-butyryl-CoA, using radical chemistry. Also exhibits GTPase activity, associated with its G-protein domain (MeaI) that functions as a chaperone that assists cofactor delivery and proper holo-enzyme assembly
1033743.CAES01000016_gene2184	2	Chaperone related	ATP-dependent specificity component of the Clp protease. It directs the protease to specific substrates. Can perform chaperone functions in the absence of ClpP
1033744.CAEL01000031_gene1617	1	Chaperone related	Molecular chaperone. Has ATPase activity
1033802.SSPSH_000618	1	Chaperone related	COG0501 Zn-dependent protease with chaperone function
1033802.SSPSH_001571	1	Chaperone related	Part of a stress-induced multi-chaperone system, it is involved in the recovery of the cell from heat-induced damage, in cooperation with DnaK, DnaJ and GrpE
1033802.SSPSH_001822	1	Chaperone related	Molecular chaperone. Has ATPase activity
1033802.SSPSH_001994	1	Chaperone related	Regulatory DnaK co-chaperone. Direct interaction between DnaK and DjlA is needed for the induction of the wcaABCDE operon, involved in the synthesis of a colanic acid polysaccharide capsule, possibly through activation of the RcsB RcsC phosphotransfer signaling pathway. The colanic acid capsule may help the bacterium survive conditions outside the host
1033802.SSPSH_002067	2	Chaperone related	RNA chaperone that binds small regulatory RNA (sRNAs) and mRNAs to facilitate mRNA translational regulation in response to envelope stress, environmental stress and changes in metabolite concentrations. Also binds with high specificity to tRNAs
1033802.SSPSH_002306	11	Chaperone related	Redox regulated molecular chaperone. Protects both thermally unfolding and oxidatively damaged proteins from irreversible aggregation. Plays an important role in the bacterial defense system toward oxidative stress
1033802.SSPSH_002420	2	Chaperone related	Functions as both a chaperone and a metalloprotease. Maintains the integrity of the outer membrane by promoting either the assembly or the elimination of outer membrane proteins, depending on their folding state
1033802.SSPSH_002603	1	Chaperone related	Heme chaperone required for the biogenesis of c-type cytochromes. Transiently binds heme delivered by CcmC and transfers the heme to apo-cytochromes in a process facilitated by CcmF and CcmH
1033802.SSPSH_002682	1	Chaperone related	displays overlapping activities with DnaJ, but functions under different conditions, probably acting as a molecular chaperone in an adaptive response to environmental stresses other than heat shock. Lacks autonomous chaperone activity
1033802.SSPSH_003071	1	Chaperone related	Chaperone involved in the correct folding and assembly of outer membrane proteins. Recognizes specific patterns of aromatic residues and the orientation of their side chains, which are found more frequently in integral outer membrane proteins. May act in both early periplasmic and late outer membrane-associated steps of protein maturation
1034345.CAEM01000001_gene437	1	Chaperone related	Part of a stress-induced multi-chaperone system, it is involved in the recovery of the cell from heat-induced damage, in cooperation with DnaK, DnaJ and GrpE
1034769.KB910518_gene1560	3	Chaperone related	Chaperone of endosialidase
1034807.FBFL15_1746	2	Chaperone related	chaperone-mediated protein folding
1034807.FBFL15_2050	4	Chaperone related	Catalyzes the reversible interconversion of isobutyryl- CoA and n-butyryl-CoA, using radical chemistry. Also exhibits GTPase activity, associated with its G-protein domain (MeaI) that functions as a chaperone that assists cofactor delivery and proper holo-enzyme assembly
1034809.SLUG_12520	1	Chaperone related	ATP-dependent specificity component of the Clp protease. It directs the protease to specific substrates. Can perform chaperone functions in the absence of ClpP
1034943.BN1094_00798	1	Chaperone related	Chaperone involved in the correct folding and assembly of outer membrane proteins. Recognizes specific patterns of aromatic residues and the orientation of their side chains, which are found more frequently in integral outer membrane proteins. May act in both early periplasmic and late outer membrane-associated steps of protein maturation
1034943.BN1094_02922	3	Chaperone related	Part of a stress-induced multi-chaperone system, it is involved in the recovery of the cell from heat-induced damage, in cooperation with DnaK, DnaJ and GrpE
1034943.BN1094_03233	1	Chaperone related	Heme chaperone required for the biogenesis of c-type cytochromes. Transiently binds heme delivered by CcmC and transfers the heme to apo-cytochromes in a process facilitated by CcmF and CcmH
1034943.BN1094_03552	1	Chaperone related	Molecular chaperone. Has ATPase activity
1035191.HMPREF0185_00105	1	Chaperone related	Pili and flagellar-assembly chaperone, PapD N-terminal domain
1035191.HMPREF0185_00865	1	Chaperone related	Involved in protein export. Acts as a chaperone by maintaining the newly synthesized protein in an open conformation. Functions as a peptidyl-prolyl cis-trans isomerase
1035191.HMPREF0185_01306	1	Chaperone related	DnaJ molecular chaperone homology domain
1035191.HMPREF0185_01470	2	Chaperone related	Chaperone SurA
1035191.HMPREF0185_01497	1	Chaperone related	Heme chaperone required for the biogenesis of c-type cytochromes. Transiently binds heme delivered by CcmC and transfers the heme to apo-cytochromes in a process facilitated by CcmF and CcmH
1035191.HMPREF0185_01575	1	Chaperone related	Type III secretion system lipoprotein chaperone (YscW)
1035191.HMPREF0185_01592	1	Chaperone related	Chaperone
1035191.HMPREF0185_02295	1	Chaperone related	this subunit has chaperone activity. The binding of ATP and its subsequent hydrolysis by HslU are essential for unfolding of protein substrates subsequently hydrolyzed by HslV. HslU recognizes the N-terminal part of its protein substrates and unfolds these before they are guided to HslV for hydrolysis
1035191.HMPREF0185_02591	1	Chaperone related	Part of a stress-induced multi-chaperone system, it is involved in the recovery of the cell from heat-induced damage, in cooperation with DnaK, DnaJ and GrpE
1035191.HMPREF0185_03302	4	Chaperone related	RNA chaperone that binds small regulatory RNA (sRNAs) and mRNAs to facilitate mRNA translational regulation in response to envelope stress, environmental stress and changes in metabolite concentrations. Also binds with high specificity to tRNAs
1035191.HMPREF0185_03382	1	Chaperone related	Ubiquinol-cytochrome C chaperone
1035196.HMPREF9998_01416	1	Chaperone related	ATP-dependent specificity component of the Clp protease. It directs the protease to specific substrates. Can perform chaperone functions in the absence of ClpP
1035197.HMPREF9999_02258	1	Chaperone related	Part of a stress-induced multi-chaperone system, it is involved in the recovery of the cell from heat-induced damage, in cooperation with DnaK, DnaJ and GrpE
1036674.A28LD_0068	1	Chaperone related	Involved in protein export. Acts as a chaperone by maintaining the newly synthesized protein in an open conformation. Functions as a peptidyl-prolyl cis-trans isomerase
1036674.A28LD_1171	3	Chaperone related	this subunit has chaperone activity. The binding of ATP and its subsequent hydrolysis by HslU are essential for unfolding of protein substrates subsequently hydrolyzed by HslV. HslU recognizes the N-terminal part of its protein substrates and unfolds these before they are guided to HslV for hydrolysis
1036674.A28LD_1285	1	Chaperone related	Chaperone involved in the correct folding and assembly of outer membrane proteins. Recognizes specific patterns of aromatic residues and the orientation of their side chains, which are found more frequently in integral outer membrane proteins. May act in both early periplasmic and late outer membrane-associated steps of protein maturation
1036674.A28LD_1324	1	Chaperone related	Copper chaperone PCu(A)C
103690	1	Chaperone related	DnaJ molecular chaperone homology domain
103733.JNYO01000002_gene633	3	Chaperone related	Involved in protein export. Acts as a chaperone by maintaining the newly synthesized protein in an open conformation. Functions as a peptidyl-prolyl cis-trans isomerase
1037409.BJ6T_06090	2	Chaperone related	One of the proteins required for the normal export of preproteins out of the cell cytoplasm. It is a molecular chaperone that binds to a subset of precursor proteins, maintaining them in a translocation-competent state. It also specifically binds to its receptor SecA
1038858.AXBA01000002_gene3695	2	Chaperone related	Chaperone of endosialidase
1038858.AXBA01000010_gene2693	2	Chaperone related	Heme chaperone required for the biogenesis of c-type cytochromes. Transiently binds heme delivered by CcmC and transfers the heme to apo-cytochromes in a process facilitated by CcmF and CcmH
1038858.AXBA01000053_gene371	1	Chaperone related	Part of a stress-induced multi-chaperone system, it is involved in the recovery of the cell from heat-induced damage, in cooperation with DnaK, DnaJ and GrpE
1038860.AXAP01000139_gene2301	5	Chaperone related	Part of a stress-induced multi-chaperone system, it is involved in the recovery of the cell from heat-induced damage, in cooperation with DnaK, DnaJ and GrpE
1038866.KB902769_gene1475	1	Chaperone related	Molecular chaperone. Has ATPase activity
1038866.KB902776_gene6337	2	Chaperone related	Copper chaperone PCu(A)C
1038866.KB902801_gene6938	1	Chaperone related	DnaJ molecular chaperone homology domain
1040982.AXAL01000007_gene3023	1	Chaperone related	DnaJ molecular chaperone homology domain
1040982.AXAL01000008_gene4722	1	Chaperone related	molecular chaperone
1040983.AXAE01000016_gene907	1	Chaperone related	Type III secretion system lipoprotein chaperone (YscW)
1040983.AXAE01000028_gene3990	3	Chaperone related	One of the proteins required for the normal export of preproteins out of the cell cytoplasm. It is a molecular chaperone that binds to a subset of precursor proteins, maintaining them in a translocation-competent state. It also specifically binds to its receptor SecA
1040986.ATYO01000008_gene2672	1	Chaperone related	Involved in protein export. Acts as a chaperone by maintaining the newly synthesized protein in an open conformation. Functions as a peptidyl-prolyl cis-trans isomerase
1040987.AZUY01000003_gene3376	1	Chaperone related	Redox regulated molecular chaperone. Protects both thermally unfolding and oxidatively damaged proteins from irreversible aggregation. Plays an important role in the bacterial defense system toward oxidative stress
1040987.AZUY01000020_gene4728	1	Chaperone related	Molecular chaperone. Has ATPase activity
1040989.AWZU01000054_gene3495	1	Chaperone related	Heme chaperone required for the biogenesis of c-type cytochromes. Transiently binds heme delivered by CcmC and transfers the heme to apo-cytochromes in a process facilitated by CcmF and CcmH
1041139.KB902697_gene2664	1	Chaperone related	ATP-independent chaperone mediated protein folding
1041142.ATTP01000003_gene3275	1	Chaperone related	molecular chaperone
1041159.AZUW01000007_gene5148	1	Chaperone related	Ubiquinol-cytochrome C chaperone
1041159.AZUW01000049_gene2917	1	Chaperone related	Chaperone required for the assembly of the mitochondrial F1-ATPase
1041522.MCOL_V212710	1	Chaperone related	with chaperone activity, ATP-binding subunit
1042156.CXIVA_00020	1	Chaperone related	Part of a stress-induced multi-chaperone system, it is involved in the recovery of the cell from heat-induced damage, in cooperation with DnaK, DnaJ and GrpE
1042156.CXIVA_16690	1	Chaperone related	Redox regulated molecular chaperone. Protects both thermally unfolding and oxidatively damaged proteins from irreversible aggregation. Plays an important role in the bacterial defense system toward oxidative stress
1042209.HK44_026360	5	Chaperone related	RNA chaperone that binds small regulatory RNA (sRNAs) and mRNAs to facilitate mRNA translational regulation in response to envelope stress, environmental stress and changes in metabolite concentrations. Also binds with high specificity to tRNAs
1042375.AFPL01000004_gene617	6	Chaperone related	Redox regulated molecular chaperone. Protects both thermally unfolding and oxidatively damaged proteins from irreversible aggregation. Plays an important role in the bacterial defense system toward oxidative stress
1042375.AFPL01000017_gene361	2	Chaperone related	Heme chaperone required for the biogenesis of c-type cytochromes. Transiently binds heme delivered by CcmC and transfers the heme to apo-cytochromes in a process facilitated by CcmF and CcmH
1042375.AFPL01000019_gene237	1	Chaperone related	COG2214 DnaJ-class molecular chaperone
1042375.AFPL01000022_gene2500	6	Chaperone related	Chaperone involved in the maturation of iron-sulfur cluster-containing proteins. Has a low intrinsic ATPase activity which is markedly stimulated by HscB
1042375.AFPL01000022_gene2501	11	Chaperone related	Co-chaperone involved in the maturation of iron-sulfur cluster-containing proteins. Seems to help targeting proteins to be folded toward HscA
1042375.AFPL01000025_gene1203	1	Chaperone related	Regulatory DnaK co-chaperone. Direct interaction between DnaK and DjlA is needed for the induction of the wcaABCDE operon, involved in the synthesis of a colanic acid polysaccharide capsule, possibly through activation of the RcsB RcsC phosphotransfer signaling pathway. The colanic acid capsule may help the bacterium survive conditions outside the host
1042375.AFPL01000025_gene1207	3	Chaperone related	Chaperone involved in the correct folding and assembly of outer membrane proteins. Recognizes specific patterns of aromatic residues and the orientation of their side chains, which are found more frequently in integral outer membrane proteins. May act in both early periplasmic and late outer membrane-associated steps of protein maturation
1042375.AFPL01000026_gene3615	2	Chaperone related	Involved in protein export. Acts as a chaperone by maintaining the newly synthesized protein in an open conformation. Functions as a peptidyl-prolyl cis-trans isomerase
1042375.AFPL01000044_gene1286	3	Chaperone related	ATPase with chaperone activity
1042375.AFPL01000046_gene1766	4	Chaperone related	this subunit has chaperone activity. The binding of ATP and its subsequent hydrolysis by HslU are essential for unfolding of protein substrates subsequently hydrolyzed by HslV. HslU recognizes the N-terminal part of its protein substrates and unfolds these before they are guided to HslV for hydrolysis
1042375.AFPL01000050_gene111	1	Chaperone related	One of the proteins required for the normal export of preproteins out of the cell cytoplasm. It is a molecular chaperone that binds to a subset of precursor proteins, maintaining them in a translocation-competent state. It also specifically binds to its receptor SecA
1042375.AFPL01000056_gene2372	2	Chaperone related	Involved in iron-sulfur cluster biogenesis. Binds a 4Fe- 4S cluster, can transfer this cluster to apoproteins, and thereby intervenes in the maturation of Fe S proteins. Could also act as a scaffold chaperone for damaged Fe S proteins
1042375.AFPL01000056_gene2381	1	Chaperone related	Functions as both a chaperone and a metalloprotease. Maintains the integrity of the outer membrane by promoting either the assembly or the elimination of outer membrane proteins, depending on their folding state
1042377.AFPJ01000009_gene227	3	Chaperone related	Involved in iron-sulfur cluster biogenesis. Binds a 4Fe- 4S cluster, can transfer this cluster to apoproteins, and thereby intervenes in the maturation of Fe S proteins. Could also act as a scaffold chaperone for damaged Fe S proteins
1042377.AFPJ01000009_gene252	1	Chaperone related	COG2214 DnaJ-class molecular chaperone
1042377.AFPJ01000010_gene1468	4	Chaperone related	Functions as both a chaperone and a metalloprotease. Maintains the integrity of the outer membrane by promoting either the assembly or the elimination of outer membrane proteins, depending on their folding state
1042377.AFPJ01000028_gene2174	2	Chaperone related	COG0501 Zn-dependent protease with chaperone function
1042377.AFPJ01000028_gene2186	1	Chaperone related	Redox regulated molecular chaperone. Protects both thermally unfolding and oxidatively damaged proteins from irreversible aggregation. Plays an important role in the bacterial defense system toward oxidative stress
1042377.AFPJ01000029_gene530	2	Chaperone related	Part of a stress-induced multi-chaperone system, it is involved in the recovery of the cell from heat-induced damage, in cooperation with DnaK, DnaJ and GrpE
1042377.AFPJ01000032_gene2703	1	Chaperone related	Copper chaperone PCu(A)C
1042377.AFPJ01000032_gene2794	20	Chaperone related	RNA chaperone that binds small regulatory RNA (sRNAs) and mRNAs to facilitate mRNA translational regulation in response to envelope stress, environmental stress and changes in metabolite concentrations. Also binds with high specificity to tRNAs
1042377.AFPJ01000034_gene2351	8	Chaperone related	COG0501 Zn-dependent protease with chaperone function
1042377.AFPJ01000034_gene2392	5	Chaperone related	Chaperone involved in the maturation of iron-sulfur cluster-containing proteins. Has a low intrinsic ATPase activity which is markedly stimulated by HscB
1042377.AFPJ01000036_gene1161	2	Chaperone related	Regulatory DnaK co-chaperone. Direct interaction between DnaK and DjlA is needed for the induction of the wcaABCDE operon, involved in the synthesis of a colanic acid polysaccharide capsule, possibly through activation of the RcsB RcsC phosphotransfer signaling pathway. The colanic acid capsule may help the bacterium survive conditions outside the host
1042377.AFPJ01000036_gene1164	4	Chaperone related	COG2214 DnaJ-class molecular chaperone
1042377.AFPJ01000036_gene1244	1	Chaperone related	Heme chaperone required for the biogenesis of c-type cytochromes. Transiently binds heme delivered by CcmC and transfers the heme to apo-cytochromes in a process facilitated by CcmF and CcmH
1042377.AFPJ01000036_gene1290	1	Chaperone related	Involved in protein export. Acts as a chaperone by maintaining the newly synthesized protein in an open conformation. Functions as a peptidyl-prolyl cis-trans isomerase
1042377.AFPJ01000036_gene1292	1	Chaperone related	ATP-dependent specificity component of the Clp protease. It directs the protease to specific substrates. Can perform chaperone functions in the absence of ClpP
1042377.AFPJ01000037_gene3018	3	Chaperone related	Molecular chaperone. Has ATPase activity
1042377.AFPJ01000038_gene1106	2	Chaperone related	One of the proteins required for the normal export of preproteins out of the cell cytoplasm. It is a molecular chaperone that binds to a subset of precursor proteins, maintaining them in a translocation-competent state. It also specifically binds to its receptor SecA
1042377.AFPJ01000043_gene954	2	Chaperone related	Chaperone involved in the correct folding and assembly of outer membrane proteins. Recognizes specific patterns of aromatic residues and the orientation of their side chains, which are found more frequently in integral outer membrane proteins. May act in both early periplasmic and late outer membrane-associated steps of protein maturation
1042377.AFPJ01000052_gene1556	3	Chaperone related	Pili and flagellar-assembly chaperone, PapD N-terminal domain
1042377.AFPJ01000054_gene1693	4	Chaperone related	ATPase with chaperone activity
1042876.PPS_0912	1	Chaperone related	Chaperone involved in the maturation of iron-sulfur cluster-containing proteins. Has a low intrinsic ATPase activity which is markedly stimulated by HscB
1042876.PPS_3578	1	Chaperone related	Molecular chaperone. Has ATPase activity
1042876.PPS_3985	2	Chaperone related	Functions as both a chaperone and a metalloprotease. Maintains the integrity of the outer membrane by promoting either the assembly or the elimination of outer membrane proteins, depending on their folding state
1042876.PPS_4054	1	Chaperone related	Heme chaperone required for the biogenesis of c-type cytochromes. Transiently binds heme delivered by CcmC and transfers the heme to apo-cytochromes in a process facilitated by CcmF and CcmH
1042876.PPS_4693	1	Chaperone related	displays overlapping activities with DnaJ, but functions under different conditions, probably acting as a molecular chaperone in an adaptive response to environmental stresses other than heat shock. Lacks autonomous chaperone activity
1042876.PPS_4845	1	Chaperone related	this subunit has chaperone activity. The binding of ATP and its subsequent hydrolysis by HslU are essential for unfolding of protein substrates subsequently hydrolyzed by HslV. HslU recognizes the N-terminal part of its protein substrates and unfolds these before they are guided to HslV for hydrolysis
1044.EH31_09315	1	Chaperone related	Involved in protein export. Acts as a chaperone by maintaining the newly synthesized protein in an open conformation. Functions as a peptidyl-prolyl cis-trans isomerase
1044.EH31_09330	1	Chaperone related	ATP-dependent specificity component of the Clp protease. It directs the protease to specific substrates. Can perform chaperone functions in the absence of ClpP
1045009.AFXQ01000016_gene158	1	Chaperone related	ATP-dependent specificity component of the Clp protease. It directs the protease to specific substrates. Can perform chaperone functions in the absence of ClpP
1045855.DSC_02985	1	Chaperone related	this subunit has chaperone activity. The binding of ATP and its subsequent hydrolysis by HslU are essential for unfolding of protein substrates subsequently hydrolyzed by HslV. HslU recognizes the N-terminal part of its protein substrates and unfolds these before they are guided to HslV for hydrolysis
1045855.DSC_05445	1	Chaperone related	Chaperone involved in the correct folding and assembly of outer membrane proteins. Recognizes specific patterns of aromatic residues and the orientation of their side chains, which are found more frequently in integral outer membrane proteins. May act in both early periplasmic and late outer membrane-associated steps of protein maturation
1045856.EcWSU1_00016	1	Chaperone related	Associates with aggregated proteins, together with IbpB, to stabilize and protect them from irreversible denaturation and extensive proteolysis during heat shock and oxidative stress. Aggregated proteins bound to the IbpAB complex are more efficiently refolded and reactivated by the ATP-dependent chaperone systems ClpB and DnaK DnaJ GrpE. Its activity is ATP- independent
1045856.EcWSU1_02423	9	Chaperone related	Chaperone of endosialidase
1045856.EcWSU1_03401	1	Chaperone related	Part of a stress-induced multi-chaperone system, it is involved in the recovery of the cell from heat-induced damage, in cooperation with DnaK, DnaJ and GrpE
1045856.EcWSU1_03937	2	Chaperone related	Component of the tagatose-1,6-bisphosphate aldolase KbaYZ that is required for full activity and stability of the Y subunit. Could have a chaperone-like function for the proper and stable folding of KbaY. When expressed alone, KbaZ does not show any aldolase activity
104623.Ser39006_03645	1	Chaperone related	Chaperone involved in the maturation of iron-sulfur cluster-containing proteins. Has a low intrinsic ATPase activity which is markedly stimulated by HscB. Involved in the maturation of IscU
1046627.BZARG_1659	1	Chaperone related	chaperone-mediated protein folding
1046627.BZARG_436	1	Chaperone related	Molecular chaperone DnaK
1046714.AMRX01000007_gene2108	3	Chaperone related	Involved in protein export. Acts as a chaperone by maintaining the newly synthesized protein in an open conformation. Functions as a peptidyl-prolyl cis-trans isomerase
1046724.KB889828_gene2897	2	Chaperone related	ATPase with chaperone activity
1046724.KB889851_gene2231	1	Chaperone related	Heme chaperone required for the biogenesis of c-type cytochromes. Transiently binds heme delivered by CcmC and transfers the heme to apo-cytochromes in a process facilitated by CcmF and CcmH
1046724.KB889884_gene348	3	Chaperone related	DnaJ molecular chaperone homology domain
1046724.KB889892_gene655	1	Chaperone related	Functions as both a chaperone and a metalloprotease. Maintains the integrity of the outer membrane by promoting either the assembly or the elimination of outer membrane proteins, depending on their folding state
1046724.KB889897_gene3416	1	Chaperone related	One of the proteins required for the normal export of preproteins out of the cell cytoplasm. It is a molecular chaperone that binds to a subset of precursor proteins, maintaining them in a translocation-competent state. It also specifically binds to its receptor SecA
1046724.KB889919_gene165	1	Chaperone related	this subunit has chaperone activity. The binding of ATP and its subsequent hydrolysis by HslU are essential for unfolding of protein substrates subsequently hydrolyzed by HslV. HslU recognizes the N-terminal part of its protein substrates and unfolds these before they are guided to HslV for hydrolysis
1047013.AQSP01000121_gene2718	4	Chaperone related	this subunit has chaperone activity. The binding of ATP and its subsequent hydrolysis by HslU are essential for unfolding of protein substrates subsequently hydrolyzed by HslV. HslU recognizes the N-terminal part of its protein substrates and unfolds these before they are guided to HslV for hydrolysis
1047013.AQSP01000131_gene1842	2	Chaperone related	chaperone-mediated protein folding
1047013.AQSP01000142_gene243	2	Chaperone related	Molecular chaperone. Has ATPase activity
1048339.KB913029_gene2740	2	Chaperone related	chaperone-mediated protein folding
1048339.KB913029_gene377	1	Chaperone related	Chaperone for flagella basal body P-ring formation
1048339.KB913029_gene4874	1	Chaperone related	ATP-dependent specificity component of the Clp protease. It directs the protease to specific substrates. Can perform chaperone functions in the absence of ClpP
1048339.KB913029_gene811	1	Chaperone related	Catalyzes the reversible interconversion of isobutyryl- CoA and n-butyryl-CoA, using radical chemistry. Also exhibits GTPase activity, associated with its G-protein domain (MeaI) that functions as a chaperone that assists cofactor delivery and proper holo-enzyme assembly
1048983.EL17_07195	1	Chaperone related	ATP-dependent specificity component of the Clp protease. It directs the protease to specific substrates. Can perform chaperone functions in the absence of ClpP
1048983.EL17_15895	2	Chaperone related	Chaperone involved in the correct folding and assembly of outer membrane proteins. Recognizes specific patterns of aromatic residues and the orientation of their side chains, which are found more frequently in integral outer membrane proteins. May act in both early periplasmic and late outer membrane-associated steps of protein maturation
1048983.EL17_16760	1	Chaperone related	chaperone-mediated protein folding
1048983.EL17_17170	1	Chaperone related	Catalyzes the reversible interconversion of isobutyryl- CoA and n-butyryl-CoA, using radical chemistry. Also exhibits GTPase activity, associated with its G-protein domain (MeaI) that functions as a chaperone that assists cofactor delivery and proper holo-enzyme assembly
1049564.TevJSym_ad01670	1	Chaperone related	Heme chaperone required for the biogenesis of c-type cytochromes. Transiently binds heme delivered by CcmC and transfers the heme to apo-cytochromes in a process facilitated by CcmF and CcmH
1049564.TevJSym_af00130	8	Chaperone related	DnaJ-class molecular chaperone
1049564.TevJSym_ag00510	166	Chaperone related	Regulatory DnaK co-chaperone. Direct interaction between DnaK and DjlA is needed for the induction of the wcaABCDE operon, involved in the synthesis of a colanic acid polysaccharide capsule, possibly through activation of the RcsB RcsC phosphotransfer signaling pathway. The colanic acid capsule may help the bacterium survive conditions outside the host
1049564.TevJSym_ai00340	7	Chaperone related	Part of a stress-induced multi-chaperone system, it is involved in the recovery of the cell from heat-induced damage, in cooperation with DnaK, DnaJ and GrpE
1049564.TevJSym_ai00890	1	Chaperone related	Part of a stress-induced multi-chaperone system, it is involved in the recovery of the cell from heat-induced damage, in cooperation with DnaK, DnaJ and GrpE
1049564.TevJSym_ao00250	4	Chaperone related	Chaperone involved in the correct folding and assembly of outer membrane proteins. Recognizes specific patterns of aromatic residues and the orientation of their side chains, which are found more frequently in integral outer membrane proteins. May act in both early periplasmic and late outer membrane-associated steps of protein maturation
1049564.TevJSym_as00320	2	Chaperone related	COG0501 Zn-dependent protease with chaperone function
1049564.TevJSym_at00430	1	Chaperone related	this subunit has chaperone activity. The binding of ATP and its subsequent hydrolysis by HslU are essential for unfolding of protein substrates subsequently hydrolyzed by HslV. HslU recognizes the N-terminal part of its protein substrates and unfolds these before they are guided to HslV for hydrolysis
1049564.TevJSym_at00600	6	Chaperone related	ATPase with chaperone activity
1049564.TevJSym_au00150	5	Chaperone related	Co-chaperone involved in the maturation of iron-sulfur cluster-containing proteins. Seems to help targeting proteins to be folded toward HscA
1049564.TevJSym_au00160	10	Chaperone related	Chaperone involved in the maturation of iron-sulfur cluster-containing proteins. Has a low intrinsic ATPase activity which is markedly stimulated by HscB
1049564.TevJSym_au00240	1	Chaperone related	Involved in protein export. Acts as a chaperone by maintaining the newly synthesized protein in an open conformation. Functions as a peptidyl-prolyl cis-trans isomerase
1049564.TevJSym_au00260	1	Chaperone related	ATP-dependent specificity component of the Clp protease. It directs the protease to specific substrates. Can perform chaperone functions in the absence of ClpP
1049564.TevJSym_aw00350	1	Chaperone related	Functions as both a chaperone and a metalloprotease. Maintains the integrity of the outer membrane by promoting either the assembly or the elimination of outer membrane proteins, depending on their folding state
1049564.TevJSym_ay00260	1	Chaperone related	Molecular chaperone. Has ATPase activity
1049564.TevJSym_bm00070	2	Chaperone related	COG0501 Zn-dependent protease with chaperone function
1051646.VITU9109_02812	1	Chaperone related	DnaJ molecular chaperone homology domain
1051646.VITU9109_20891	1	Chaperone related	ATP-dependent specificity component of the Clp protease. It directs the protease to specific substrates. Can perform chaperone functions in the absence of ClpP
1051985.l11_04310	22	Chaperone related	Involved in protein export. Acts as a chaperone by maintaining the newly synthesized protein in an open conformation. Functions as a peptidyl-prolyl cis-trans isomerase
1051985.l11_15000	1	Chaperone related	Part of a stress-induced multi-chaperone system, it is involved in the recovery of the cell from heat-induced damage, in cooperation with DnaK, DnaJ and GrpE
1051985.l11_18890	1	Chaperone related	Copper chaperone PCu(A)C
1051985.l11_19340	5	Chaperone related	Co-chaperone involved in the maturation of iron-sulfur cluster-containing proteins. Seems to help targeting proteins to be folded toward HscA
1051985.l11_19360	2	Chaperone related	Chaperone involved in the maturation of iron-sulfur cluster-containing proteins. Has a low intrinsic ATPase activity which is markedly stimulated by HscB
1054213.HMPREF9946_05116	1	Chaperone related	Molecular chaperone
105559.Nwat_0032	8	Chaperone related	One of the proteins required for the normal export of preproteins out of the cell cytoplasm. It is a molecular chaperone that binds to a subset of precursor proteins, maintaining them in a translocation-competent state. It also specifically binds to its receptor SecA
105559.Nwat_0499	2	Chaperone related	Functions as both a chaperone and a metalloprotease. Maintains the integrity of the outer membrane by promoting either the assembly or the elimination of outer membrane proteins, depending on their folding state
105559.Nwat_0812	35	Chaperone related	Heme chaperone required for the biogenesis of c-type cytochromes. Transiently binds heme delivered by CcmC and transfers the heme to apo-cytochromes in a process facilitated by CcmF and CcmH
105559.Nwat_1393	9	Chaperone related	Chaperone involved in the correct folding and assembly of outer membrane proteins. Recognizes specific patterns of aromatic residues and the orientation of their side chains, which are found more frequently in integral outer membrane proteins. May act in both early periplasmic and late outer membrane-associated steps of protein maturation
105559.Nwat_1472	1	Chaperone related	Involved in protein export. Acts as a chaperone by maintaining the newly synthesized protein in an open conformation. Functions as a peptidyl-prolyl cis-trans isomerase
105559.Nwat_2187	3	Chaperone related	this subunit has chaperone activity. The binding of ATP and its subsequent hydrolysis by HslU are essential for unfolding of protein substrates subsequently hydrolyzed by HslV. HslU recognizes the N-terminal part of its protein substrates and unfolds these before they are guided to HslV for hydrolysis
105559.Nwat_2227	7	Chaperone related	Part of a stress-induced multi-chaperone system, it is involved in the recovery of the cell from heat-induced damage, in cooperation with DnaK, DnaJ and GrpE
105559.Nwat_3044	1	Chaperone related	Regulatory DnaK co-chaperone. Direct interaction between DnaK and DjlA is needed for the induction of the wcaABCDE operon, involved in the synthesis of a colanic acid polysaccharide capsule, possibly through activation of the RcsB RcsC phosphotransfer signaling pathway. The colanic acid capsule may help the bacterium survive conditions outside the host
1055815.AYYA01000004_gene1788	5	Chaperone related	Chaperone involved in the correct folding and assembly of outer membrane proteins. Recognizes specific patterns of aromatic residues and the orientation of their side chains, which are found more frequently in integral outer membrane proteins. May act in both early periplasmic and late outer membrane-associated steps of protein maturation
1055815.AYYA01000025_gene833	1	Chaperone related	Part of a stress-induced multi-chaperone system, it is involved in the recovery of the cell from heat-induced damage, in cooperation with DnaK, DnaJ and GrpE
1055815.AYYA01000050_gene2590	1	Chaperone related	Functions as both a chaperone and a metalloprotease. Maintains the integrity of the outer membrane by promoting either the assembly or the elimination of outer membrane proteins, depending on their folding state
1055815.AYYA01000055_gene1061	4	Chaperone related	Molecular chaperone. Has ATPase activity
1055815.AYYA01000056_gene178	3	Chaperone related	Involved in protein export. Acts as a chaperone by maintaining the newly synthesized protein in an open conformation. Functions as a peptidyl-prolyl cis-trans isomerase
1055815.AYYA01000067_gene1637	2	Chaperone related	One of the proteins required for the normal export of preproteins out of the cell cytoplasm. It is a molecular chaperone that binds to a subset of precursor proteins, maintaining them in a translocation-competent state. It also specifically binds to its receptor SecA
1055815.AYYA01000077_gene2619	2	Chaperone related	Chaperone involved in the maturation of iron-sulfur cluster-containing proteins. Has a low intrinsic ATPase activity which is markedly stimulated by HscB
1055815.AYYA01000077_gene2620	1	Chaperone related	Co-chaperone involved in the maturation of iron-sulfur cluster-containing proteins. Seems to help targeting proteins to be folded toward HscA
1056512.D515_00169	1	Chaperone related	Chaperone involved in the maturation of iron-sulfur cluster-containing proteins. Has a low intrinsic ATPase activity which is markedly stimulated by HscB
1056512.D515_04815	10	Chaperone related	Chaperone of endosialidase
1057002.KB905370_gene5880	4	Chaperone related	Chaperone of endosialidase
1057002.KB905370_gene655	11	Chaperone related	ATP-independent chaperone mediated protein folding
106370.Francci3_2171	1	Chaperone related	DnaJ molecular chaperone homology domain
1064537.AGSO01000009_gene2165	1	Chaperone related	Involved in protein export. Acts as a chaperone by maintaining the newly synthesized protein in an open conformation. Functions as a peptidyl-prolyl cis-trans isomerase
1064537.AGSO01000009_gene2170	3	Chaperone related	ATP-dependent specificity component of the Clp protease. It directs the protease to specific substrates. Can perform chaperone functions in the absence of ClpP
106648.BBLJ01000001_gene2160	1	Chaperone related	Pili assembly chaperone PapD, C-terminal domain
106648.BBLJ01000007_gene294	1	Chaperone related	Part of a stress-induced multi-chaperone system, it is involved in the recovery of the cell from heat-induced damage, in cooperation with DnaK, DnaJ and GrpE
1068978.AMETH_6555	5	Chaperone related	with chaperone activity, ATP-binding subunit
1068978.AMETH_6796	2	Chaperone related	Part of a stress-induced multi-chaperone system, it is involved in the recovery of the cell from heat-induced damage, in cooperation with DnaK, DnaJ and GrpE
1069080.KB913028_gene1698	4	Chaperone related	Part of a stress-induced multi-chaperone system, it is involved in the recovery of the cell from heat-induced damage, in cooperation with DnaK, DnaJ and GrpE
1070319.CAGGBEG34_200100	1	Chaperone related	Copper chaperone PCu(A)C
1070319.CAGGBEG34_290027	1	Chaperone related	Chaperone involved in the maturation of iron-sulfur cluster-containing proteins. Has a low intrinsic ATPase activity which is markedly stimulated by HscB
1070319.CAGGBEG34_590004	12	Chaperone related	Phage tail assembly chaperone protein
1070774.J07HN4v3_02210	3	Chaperone related	COG2214 DnaJ-class molecular chaperone
1071679.BG57_12400	1	Chaperone related	Involved in protein export. Acts as a chaperone by maintaining the newly synthesized protein in an open conformation. Functions as a peptidyl-prolyl cis-trans isomerase
1071679.BG57_17040	1	Chaperone related	Molecular chaperone. Has ATPase activity
1071679.BG57_19850	2	Chaperone related	Chaperone involved in the maturation of iron-sulfur cluster-containing proteins. Has a low intrinsic ATPase activity which is markedly stimulated by HscB
1072685.IX83_06485	3	Chaperone related	Chaperone involved in the correct folding and assembly of outer membrane proteins. Recognizes specific patterns of aromatic residues and the orientation of their side chains, which are found more frequently in integral outer membrane proteins. May act in both early periplasmic and late outer membrane-associated steps of protein maturation
1073999.BN137_4110	1	Chaperone related	Part of a stress-induced multi-chaperone system, it is involved in the recovery of the cell from heat-induced damage, in cooperation with DnaK, DnaJ and GrpE
1074488.AGBX01000006_gene2209	2	Chaperone related	DnaJ molecular chaperone homology domain
1077144.AGFF01000008_gene44	1	Chaperone related	Involved in protein export. Acts as a chaperone by maintaining the newly synthesized protein in an open conformation. Functions as a peptidyl-prolyl cis-trans isomerase
1077144.AGFF01000031_gene2856	1	Chaperone related	Molecular chaperone. Has ATPase activity
1077285.AGDG01000023_gene1026	42	Chaperone related	Chaperone of endosialidase
1077974.GOEFS_021_00110	2	Chaperone related	Part of a stress-induced multi-chaperone system, it is involved in the recovery of the cell from heat-induced damage, in cooperation with DnaK, DnaJ and GrpE
1078083.HMPREF1208_01044	1	Chaperone related	Involved in protein export. Acts as a chaperone by maintaining the newly synthesized protein in an open conformation. Functions as a peptidyl-prolyl cis-trans isomerase
1080067.BAZH01000005_gene4492	1	Chaperone related	Pili and flagellar-assembly chaperone, PapD N-terminal domain
1080067.BAZH01000006_gene4286	1	Chaperone related	ATP-dependent specificity component of the Clp protease. It directs the protease to specific substrates. Can perform chaperone functions in the absence of ClpP
1080067.BAZH01000007_gene375	2	Chaperone related	DnaJ molecular chaperone homology domain
1080067.BAZH01000019_gene2692	1	Chaperone related	Pili assembly chaperone PapD, C-terminal domain
1080067.BAZH01000028_gene1300	1	Chaperone related	Functions as both a chaperone and a metalloprotease. Maintains the integrity of the outer membrane by promoting either the assembly or the elimination of outer membrane proteins, depending on their folding state
1081640.AGFU01000018_gene1766	1	Chaperone related	Part of a stress-induced multi-chaperone system, it is involved in the recovery of the cell from heat-induced damage, in cooperation with DnaK, DnaJ and GrpE
1081640.AGFU01000052_gene819	1	Chaperone related	One of the proteins required for the normal export of preproteins out of the cell cytoplasm. It is a molecular chaperone that binds to a subset of precursor proteins, maintaining them in a translocation-competent state. It also specifically binds to its receptor SecA
1082705.JIBP01000010_gene160	1	Chaperone related	Phage tail assembly chaperone proteins, E, or 41 or 14
1082931.KKY_1400	1	Chaperone related	RNA chaperone that binds small regulatory RNA (sRNAs) and mRNAs to facilitate mRNA translational regulation in response to envelope stress, environmental stress and changes in metabolite concentrations. Also binds with high specificity to tRNAs
1082931.KKY_3343	1	Chaperone related	this subunit has chaperone activity. The binding of ATP and its subsequent hydrolysis by HslU are essential for unfolding of protein substrates subsequently hydrolyzed by HslV. HslU recognizes the N-terminal part of its protein substrates and unfolds these before they are guided to HslV for hydrolysis
1082932.ATCR1_06801	2	Chaperone related	Chaperone of endosialidase
1082932.ATCR1_07021	1	Chaperone related	ATP-independent chaperone mediated protein folding
1082932.ATCR1_12408	2	Chaperone related	Pili and flagellar-assembly chaperone, PapD N-terminal domain
1082932.ATCR1_20553	1	Chaperone related	Part of a stress-induced multi-chaperone system, it is involved in the recovery of the cell from heat-induced damage, in cooperation with DnaK, DnaJ and GrpE
1082932.ATCR1_21635	1	Chaperone related	molecular chaperone
1082932.ATCR1_23503	1	Chaperone related	molecular chaperone
1085623.GNIT_1763	1	Chaperone related	Functions as both a chaperone and a metalloprotease. Maintains the integrity of the outer membrane by promoting either the assembly or the elimination of outer membrane proteins, depending on their folding state
1085623.GNIT_3275	2	Chaperone related	COG2214 DnaJ-class molecular chaperone
1086011.HJ01_00227	1	Chaperone related	Molecular chaperone, HSP90
1086011.HJ01_01795	2	Chaperone related	Catalyzes the reversible interconversion of isobutyryl- CoA and n-butyryl-CoA, using radical chemistry. Also exhibits GTPase activity, associated with its G-protein domain (MeaI) that functions as a chaperone that assists cofactor delivery and proper holo-enzyme assembly
1086011.HJ01_02264	2	Chaperone related	Chaperone
1086011.HJ01_02524	4	Chaperone related	Part of a stress-induced multi-chaperone system, it is involved in the recovery of the cell from heat-induced damage, in cooperation with DnaK, DnaJ and GrpE
1087448.Eab7_0447	1	Chaperone related	DnaJ molecular chaperone homology domain
1088721.NSU_3104	33	Chaperone related	Phage tail assembly chaperone protein
1088868.CIN_06950	1	Chaperone related	Molecular chaperone. Has ATPase activity
1088868.CIN_07950	2	Chaperone related	ATPase with chaperone activity
1088868.CIN_21260	1	Chaperone related	DnaJ molecular chaperone homology domain
1089439.KB902262_gene169	1	Chaperone related	molecular chaperone
1089439.KB902270_gene2694	3	Chaperone related	Chaperone involved in the correct folding and assembly of outer membrane proteins. Recognizes specific patterns of aromatic residues and the orientation of their side chains, which are found more frequently in integral outer membrane proteins. May act in both early periplasmic and late outer membrane-associated steps of protein maturation
1089439.KB902271_gene1980	1	Chaperone related	ATP-dependent specificity component of the Clp protease. It directs the protease to specific substrates. Can perform chaperone functions in the absence of ClpP
1089439.KB902273_gene2260	1	Chaperone related	RNA chaperone with significant RNA binding, RNA strand exchange and RNA duplexing activities
1089447.RHAA1_04991	1	Chaperone related	Involved in protein export. Acts as a chaperone by maintaining the newly synthesized protein in an open conformation. Functions as a peptidyl-prolyl cis-trans isomerase
1089453.GOSPT_114_00050	1	Chaperone related	Involved in protein export. Acts as a chaperone by maintaining the newly synthesized protein in an open conformation. Functions as a peptidyl-prolyl cis-trans isomerase
1089455.MOPEL_132_00640	1	Chaperone related	ATP-dependent specificity component of the Clp protease. It directs the protease to specific substrates. Can perform chaperone functions in the absence of ClpP
1089547.KB913013_gene1829	1	Chaperone related	Molecular chaperone. Has ATPase activity
1089547.KB913013_gene2574	11	Chaperone related	Chaperone of endosialidase
1089547.KB913013_gene3060	1	Chaperone related	chaperone-mediated protein folding
1089547.KB913013_gene4439	1	Chaperone related	ATP-independent chaperone mediated protein folding
1089548.KI783301_gene1939	1	Chaperone related	Involved in protein export. Acts as a chaperone by maintaining the newly synthesized protein in an open conformation. Functions as a peptidyl-prolyl cis-trans isomerase
1089548.KI783301_gene645	1	Chaperone related	this subunit has chaperone activity. The binding of ATP and its subsequent hydrolysis by HslU are essential for unfolding of protein substrates subsequently hydrolyzed by HslV. HslU recognizes the N-terminal part of its protein substrates and unfolds these before they are guided to HslV for hydrolysis
1089550.ATTH01000001_gene1247	6	Chaperone related	Part of a stress-induced multi-chaperone system, it is involved in the recovery of the cell from heat-induced damage, in cooperation with DnaK, DnaJ and GrpE
1089550.ATTH01000001_gene1606	1	Chaperone related	DnaJ molecular chaperone homology domain
1089550.ATTH01000001_gene556	2	Chaperone related	Heme chaperone required for the biogenesis of c-type cytochromes. Transiently binds heme delivered by CcmC and transfers the heme to apo-cytochromes in a process facilitated by CcmF and CcmH
1089550.ATTH01000001_gene663	9	Chaperone related	this subunit has chaperone activity. The binding of ATP and its subsequent hydrolysis by HslU are essential for unfolding of protein substrates subsequently hydrolyzed by HslV. HslU recognizes the N-terminal part of its protein substrates and unfolds these before they are guided to HslV for hydrolysis
1089550.ATTH01000001_gene682	1	Chaperone related	chaperone-mediated protein folding
1089551.KE386572_gene118	3	Chaperone related	this subunit has chaperone activity. The binding of ATP and its subsequent hydrolysis by HslU are essential for unfolding of protein substrates subsequently hydrolyzed by HslV. HslU recognizes the N-terminal part of its protein substrates and unfolds these before they are guided to HslV for hydrolysis
1089551.KE386572_gene156	7	Chaperone related	One of the proteins required for the normal export of preproteins out of the cell cytoplasm. It is a molecular chaperone that binds to a subset of precursor proteins, maintaining them in a translocation-competent state. It also specifically binds to its receptor SecA
1089551.KE386572_gene2262	8	Chaperone related	molecular chaperone
1089551.KE386572_gene2382	1	Chaperone related	RNA chaperone that binds small regulatory RNA (sRNAs) and mRNAs to facilitate mRNA translational regulation in response to envelope stress, environmental stress and changes in metabolite concentrations. Also binds with high specificity to tRNAs
1089551.KE386572_gene2500	1	Chaperone related	Ubiquinol-cytochrome C chaperone
1089551.KE386572_gene2800	1	Chaperone related	Chaperone required for the assembly of
1089551.KE386572_gene3429	1	Chaperone related	Involved in protein export. Acts as a chaperone by maintaining the newly synthesized protein in an open conformation. Functions as a peptidyl-prolyl cis-trans isomerase
1089551.KE386572_gene620	1	Chaperone related	Molecular chaperone. Has ATPase activity
1089552.KI911559_gene1254	2	Chaperone related	Molecular chaperone
1089552.KI911559_gene137	1	Chaperone related	Part of a stress-induced multi-chaperone system, it is involved in the recovery of the cell from heat-induced damage, in cooperation with DnaK, DnaJ and GrpE
1089552.KI911559_gene1441	5	Chaperone related	DnaJ molecular chaperone homology domain
1089552.KI911559_gene2438	2	Chaperone related	RNA chaperone that binds small regulatory RNA (sRNAs) and mRNAs to facilitate mRNA translational regulation in response to envelope stress, environmental stress and changes in metabolite concentrations. Also binds with high specificity to tRNAs
1089552.KI911559_gene2651	1	Chaperone related	ATP-dependent specificity component of the Clp protease. It directs the protease to specific substrates. Can perform chaperone functions in the absence of ClpP
1089552.KI911559_gene2653	2	Chaperone related	Involved in protein export. Acts as a chaperone by maintaining the newly synthesized protein in an open conformation. Functions as a peptidyl-prolyl cis-trans isomerase
1089552.KI911559_gene2807	3	Chaperone related	Chaperone SurA
1089552.KI911559_gene289	4	Chaperone related	ATPase with chaperone activity
1089552.KI911559_gene2986	1	Chaperone related	Molecular chaperone
1089552.KI911559_gene393	3	Chaperone related	Molecular chaperone. Has ATPase activity
1089552.KI911559_gene601	2	Chaperone related	Involved in iron-sulfur cluster biogenesis. Binds a 4Fe- 4S cluster, can transfer this cluster to apoproteins, and thereby intervenes in the maturation of Fe S proteins. Could also act as a scaffold chaperone for damaged Fe S proteins
1089552.KI911559_gene716	7	Chaperone related	Redox regulated molecular chaperone. Protects both thermally unfolding and oxidatively damaged proteins from irreversible aggregation. Plays an important role in the bacterial defense system toward oxidative stress
1089552.KI911559_gene890	5	Chaperone related	Catalyzes the reversible interconversion of isobutyryl- CoA and n-butyryl-CoA, using radical chemistry. Also exhibits GTPase activity, associated with its G-protein domain (MeaI) that functions as a chaperone that assists cofactor delivery and proper holo-enzyme assembly
1089553.Tph_c04630	1	Chaperone related	Involved in protein export. Acts as a chaperone by maintaining the newly synthesized protein in an open conformation. Functions as a peptidyl-prolyl cis-trans isomerase
1090318.ATTI01000001_gene1033	1	Chaperone related	RNA chaperone that binds small regulatory RNA (sRNAs) and mRNAs to facilitate mRNA translational regulation in response to envelope stress, environmental stress and changes in metabolite concentrations. Also binds with high specificity to tRNAs
1090318.ATTI01000001_gene1845	1	Chaperone related	ATPase with chaperone activity
1090318.ATTI01000001_gene2560	1	Chaperone related	ATP-dependent specificity component of the Clp protease. It directs the protease to specific substrates. Can perform chaperone functions in the absence of ClpP
1090318.ATTI01000001_gene3156	1	Chaperone related	Copper chaperone PCu(A)C
1090319.KE386571_gene1995	1	Chaperone related	Part of a stress-induced multi-chaperone system, it is involved in the recovery of the cell from heat-induced damage, in cooperation with DnaK, DnaJ and GrpE
1090319.KE386571_gene439	1	Chaperone related	Involved in protein export. Acts as a chaperone by maintaining the newly synthesized protein in an open conformation. Functions as a peptidyl-prolyl cis-trans isomerase
1094184.KWO_0112220	1	Chaperone related	Chaperone involved in the correct folding and assembly of outer membrane proteins. Recognizes specific patterns of aromatic residues and the orientation of their side chains, which are found more frequently in integral outer membrane proteins. May act in both early periplasmic and late outer membrane-associated steps of protein maturation
1094466.KQS_01965	1	Chaperone related	ATP-dependent specificity component of the Clp protease. It directs the protease to specific substrates. Can perform chaperone functions in the absence of ClpP
1094466.KQS_03470	3	Chaperone related	Chaperone of endosialidase
1094466.KQS_06400	5	Chaperone related	Catalyzes the reversible interconversion of isobutyryl- CoA and n-butyryl-CoA, using radical chemistry. Also exhibits GTPase activity, associated with its G-protein domain (MeaI) that functions as a chaperone that assists cofactor delivery and proper holo-enzyme assembly
1094489.BAnh1_10960	1	Chaperone related	Part of a stress-induced multi-chaperone system, it is involved in the recovery of the cell from heat-induced damage, in cooperation with DnaK, DnaJ and GrpE
1094491.BBbe_01970	1	Chaperone related	Phage tail assembly chaperone proteins, E, or 41 or 14
1094496.m07a_04660	1	Chaperone related	ATP-dependent specificity component of the Clp protease. It directs the protease to specific substrates. Can perform chaperone functions in the absence of ClpP
1094558.ME5_01136	2	Chaperone related	ATP-dependent specificity component of the Clp protease. It directs the protease to specific substrates. Can perform chaperone functions in the absence of ClpP
1094558.ME5_01141	1	Chaperone related	Involved in protein export. Acts as a chaperone by maintaining the newly synthesized protein in an open conformation. Functions as a peptidyl-prolyl cis-trans isomerase
1094558.ME5_01381	1	Chaperone related	RNA chaperone that binds small regulatory RNA (sRNAs) and mRNAs to facilitate mRNA translational regulation in response to envelope stress, environmental stress and changes in metabolite concentrations. Also binds with high specificity to tRNAs
1094560.ME9_00037	1	Chaperone related	ATP-dependent specificity component of the Clp protease. It directs the protease to specific substrates. Can perform chaperone functions in the absence of ClpP
1094561.MEI_00385	1	Chaperone related	Involved in protein export. Acts as a chaperone by maintaining the newly synthesized protein in an open conformation. Functions as a peptidyl-prolyl cis-trans isomerase
1094715.CM001373_gene2059	1	Chaperone related	Regulatory DnaK co-chaperone. Direct interaction between DnaK and DjlA is needed for the induction of the wcaABCDE operon, involved in the synthesis of a colanic acid polysaccharide capsule, possibly through activation of the RcsB RcsC phosphotransfer signaling pathway. The colanic acid capsule may help the bacterium survive conditions outside the host
1094715.CM001373_gene227	1	Chaperone related	RNA chaperone that binds small regulatory RNA (sRNAs) and mRNAs to facilitate mRNA translational regulation in response to envelope stress, environmental stress and changes in metabolite concentrations. Also binds with high specificity to tRNAs
1094715.CM001373_gene2500	1	Chaperone related	this subunit has chaperone activity. The binding of ATP and its subsequent hydrolysis by HslU are essential for unfolding of protein substrates subsequently hydrolyzed by HslV. HslU recognizes the N-terminal part of its protein substrates and unfolds these before they are guided to HslV for hydrolysis
1094755.MCO_01750	2	Chaperone related	RNA chaperone that binds small regulatory RNA (sRNAs) and mRNAs to facilitate mRNA translational regulation in response to envelope stress, environmental stress and changes in metabolite concentrations. Also binds with high specificity to tRNAs
1095749.HMPREF1052_0368	1	Chaperone related	Involved in iron-sulfur cluster biogenesis. Binds a 4Fe- 4S cluster, can transfer this cluster to apoproteins, and thereby intervenes in the maturation of Fe S proteins. Could also act as a scaffold chaperone for damaged Fe S proteins
1095749.HMPREF1052_0744	1	Chaperone related	Involved in protein export. Acts as a chaperone by maintaining the newly synthesized protein in an open conformation. Functions as a peptidyl-prolyl cis-trans isomerase
1095749.HMPREF1052_1026	1	Chaperone related	Zn-dependent protease with chaperone function
1095749.HMPREF1052_1211	1	Chaperone related	Phage tail assembly chaperone proteins, E, or 41 or 14
1095749.HMPREF1052_1861	3	Chaperone related	Heme chaperone required for the biogenesis of c-type cytochromes. Transiently binds heme delivered by CcmC and transfers the heme to apo-cytochromes in a process facilitated by CcmF and CcmH
1095769.CAHF01000013_gene3176	1	Chaperone related	Molecular chaperone. Has ATPase activity
1096769.Pelub83DRAFT_0114	1	Chaperone related	Ubiquinol-cytochrome C chaperone
1096769.Pelub83DRAFT_0278	3	Chaperone related	ATP-dependent specificity component of the Clp protease. It directs the protease to specific substrates. Can perform chaperone functions in the absence of ClpP
1096769.Pelub83DRAFT_0280	27	Chaperone related	Involved in protein export. Acts as a chaperone by maintaining the newly synthesized protein in an open conformation. Functions as a peptidyl-prolyl cis-trans isomerase
1096769.Pelub83DRAFT_0784	9	Chaperone related	DnaJ molecular chaperone homology domain
1096769.Pelub83DRAFT_0904	7	Chaperone related	One of the proteins required for the normal export of preproteins out of the cell cytoplasm. It is a molecular chaperone that binds to a subset of precursor proteins, maintaining them in a translocation-competent state. It also specifically binds to its receptor SecA
1096769.Pelub83DRAFT_0908	1	Chaperone related	this subunit has chaperone activity. The binding of ATP and its subsequent hydrolysis by HslU are essential for unfolding of protein substrates subsequently hydrolyzed by HslV. HslU recognizes the N-terminal part of its protein substrates and unfolds these before they are guided to HslV for hydrolysis
1096769.Pelub83DRAFT_0966	8	Chaperone related	Heme chaperone required for the biogenesis of c-type cytochromes. Transiently binds heme delivered by CcmC and transfers the heme to apo-cytochromes in a process facilitated by CcmF and CcmH
1096930.L284_15035	20	Chaperone related	Chaperone of endosialidase
1096930.L284_18850	20	Chaperone related	Phage tail assembly chaperone protein
1100720.ALKN01000024_gene1568	9	Chaperone related	ATP-independent chaperone mediated protein folding
1100720.ALKN01000045_gene258	2	Chaperone related	ATP-dependent specificity component of the Clp protease. It directs the protease to specific substrates. Can perform chaperone functions in the absence of ClpP
1100721.ALKO01000015_gene1096	10	Chaperone related	Co-chaperone involved in the maturation of iron-sulfur cluster-containing proteins. Seems to help targeting proteins to be folded toward HscA
1100721.ALKO01000024_gene490	2	Chaperone related	Catalyzes the reversible interconversion of isobutyryl- CoA and n-butyryl-CoA, using radical chemistry. Also exhibits GTPase activity, associated with its G-protein domain (MeaI) that functions as a chaperone that assists cofactor delivery and proper holo-enzyme assembly
[truncated: 31,157 more rows]

## Sheet: Table S4
Supplementary Table S4. List and counts of non-redundant genes classified into the analyzed metabolic, resistance, and conjugative functions across all analyzed metagenomes.
Seed_ortholog	Count	COG	Functional_category	Functional_description
1000565.METUNv1_00184	1	E	Amino acid transport and metabolism (ATM)	aminopeptidase N
1000565.METUNv1_00302	1	E	Amino acid transport and metabolism (ATM)	Catalyzes the anti-1,4-elimination of the C-3 phosphate and the C-6 proR hydrogen from 5-enolpyruvylshikimate-3-phosphate (EPSP) to yield chorismate, which is the branch point compound that serves as the starting substrate for the three terminal pathways of aromatic amino acid biosynthesis. This reaction introduces a second double bond into the aromatic ring system
1000565.METUNv1_00376	2	EF	Amino acid transport and metabolism (ATM)	Belongs to the CarB family
1000565.METUNv1_00383	1	E	Amino acid transport and metabolism (ATM)	O-acetylhomoserine
1000565.METUNv1_00578	1	E	Amino acid transport and metabolism (ATM)	Formiminotransferase-cyclodeaminase
1000565.METUNv1_00581	1	E	Amino acid transport and metabolism (ATM)	Aminotransferase
1000565.METUNv1_00807	2	E	Amino acid transport and metabolism (ATM)	GDSL-like Lipase/Acylhydrolase family
1000565.METUNv1_01046	2	E	Amino acid transport and metabolism (ATM)	Bifunctional PLP-dependent enzyme with beta-cystathionase and maltose regulon repressor activities
1000565.METUNv1_01108	1	E	Amino acid transport and metabolism (ATM)	Cys/Met metabolism PLP-dependent enzyme
1000565.METUNv1_01319	1	E	Amino acid transport and metabolism (ATM)	Catalyzes the hydrolysis of N-succinyl-L,L- diaminopimelic acid (SDAP), forming succinate and LL-2,6- diaminoheptanedioate (DAP), an intermediate involved in the bacterial biosynthesis of lysine and meso-diaminopimelic acid, an essential component of bacterial cell walls
1000565.METUNv1_01440	2	E	Amino acid transport and metabolism (ATM)	Phosphoserine phosphatase
1000565.METUNv1_01441	1	EH	Amino acid transport and metabolism (ATM)	Catalyzes the reversible conversion of 3- phosphohydroxypyruvate to phosphoserine and of 3-hydroxy-2-oxo-4- phosphonooxybutanoate to phosphohydroxythreonine
1000565.METUNv1_01576	1	EGP	Amino acid transport and metabolism (ATM)	Major facilitator Superfamily
1000565.METUNv1_01635	3	E	Amino acid transport and metabolism (ATM)	GDSL-like Lipase/Acylhydrolase family
1000565.METUNv1_01860	2	E	Amino acid transport and metabolism (ATM)	Bacterial transglutaminase-like N-terminal region
1000565.METUNv1_01889	3	E	Amino acid transport and metabolism (ATM)	Methylene-tetrahydromethanopterin dehydrogenase, N-terminal
1000565.METUNv1_01947	3	E	Amino acid transport and metabolism (ATM)	glutamate synthase
1000565.METUNv1_02083	1	E	Amino acid transport and metabolism (ATM)	Catalyzes a trans-dehydration via an enolate intermediate
1000565.METUNv1_02110	2	E	Amino acid transport and metabolism (ATM)	D,D-heptose 1,7-bisphosphate phosphatase
1000565.METUNv1_02434	1	E	Amino acid transport and metabolism (ATM)	IGPS catalyzes the conversion of PRFAR and glutamine to IGP, AICAR and glutamate. The HisH subunit provides the glutamine amidotransferase activity that produces the ammonia necessary to HisF for the synthesis of IGP and AICAR
1000565.METUNv1_02437	1	E	Amino acid transport and metabolism (ATM)	Catalyzes the hydrolysis of the adenine ring of phosphoribosyl-AMP
1000565.METUNv1_02470	4	E	Amino acid transport and metabolism (ATM)	Presumably involved in the processing and regular turnover of intracellular proteins. Catalyzes the removal of unsubstituted N-terminal amino acids from various peptides
1000565.METUNv1_02478	1	E	Amino acid transport and metabolism (ATM)	Acetolactate synthase small
1000565.METUNv1_02588	1	E	Amino acid transport and metabolism (ATM)	Part of a heterotetrameric complex that catalyzes the two-step biosynthesis of anthranilate, an intermediate in the biosynthesis of L-tryptophan. In the first step, the glutamine- binding beta subunit (TrpG) of anthranilate synthase (AS) provides the glutamine amidotransferase activity which generates ammonia as a substrate that, along with chorismate, is used in the second step, catalyzed by the…
1000565.METUNv1_02655	1	E	Amino acid transport and metabolism (ATM)	Catalyzes the isomerization between 2-isopropylmalate and 3-isopropylmalate, via the formation of 2-isopropylmaleate
1000565.METUNv1_02657	6	E	Amino acid transport and metabolism (ATM)	Catalyzes the isomerization between 2-isopropylmalate and 3-isopropylmalate, via the formation of 2-isopropylmaleate
1000565.METUNv1_02663	3	E	Amino acid transport and metabolism (ATM)	Belongs to the TrpF family
1000565.METUNv1_02664	3	E	Amino acid transport and metabolism (ATM)	The beta subunit is responsible for the synthesis of L- tryptophan from indole and L-serine
1000565.METUNv1_02665	1	E	Amino acid transport and metabolism (ATM)	The alpha subunit is responsible for the aldol cleavage of indoleglycerol phosphate to indole and glyceraldehyde 3- phosphate
1000565.METUNv1_02671	4	E	Amino acid transport and metabolism (ATM)	Catalyzes the formation of L-homocysteine from O- succinyl-L-homoserine (OSHS) and hydrogen sulfide
1000565.METUNv1_02724	2	E	Amino acid transport and metabolism (ATM)	chorismate mutase
1000565.METUNv1_02726	1	E	Amino acid transport and metabolism (ATM)	Prephenate dehydrogenase
1000565.METUNv1_02824	1	E	Amino acid transport and metabolism (ATM)	Belongs to the argininosuccinate synthase family. Type 1 subfamily
1000565.METUNv1_02881	4	E	Amino acid transport and metabolism (ATM)	Catalyzes the NADPH-dependent reduction of N-acetyl-5- glutamyl phosphate to yield N-acetyl-L-glutamate 5-semialdehyde
1000565.METUNv1_02917	2	EGP	Amino acid transport and metabolism (ATM)	Major Facilitator Superfamily
1000565.METUNv1_03157	5	E	Amino acid transport and metabolism (ATM)	Transfers a succinyl group from succinyl-CoA to L- homoserine, forming succinyl-L-homoserine
1000565.METUNv1_03408	1	E	Amino acid transport and metabolism (ATM)	alpha/beta hydrolase fold
1000565.METUNv1_03463	11	E	Amino acid transport and metabolism (ATM)	The glycine cleavage system catalyzes the degradation of glycine. The P protein binds the alpha-amino group of glycine through its pyridoxal phosphate cofactor
1000565.METUNv1_03595	1	E	Amino acid transport and metabolism (ATM)	FAD dependent oxidoreductase
1000565.METUNv1_03598	1	E	Amino acid transport and metabolism (ATM)	Sarcosine oxidase, gamma subunit family
1000565.METUNv1_03839	3	E	Amino acid transport and metabolism (ATM)	argininosuccinate lyase
1000565.METUNv1_03879	15	E	Amino acid transport and metabolism (ATM)	Oligopeptidase
1000565.METUNv1_03886	2	ET	Amino acid transport and metabolism (ATM)	COG0834 ABC-type amino acid transport signal transduction systems, periplasmic component domain
1000569.HMPREF1040_0462	1	CE	Amino acid transport and metabolism (ATM)	Dehydrogenase
1000569.HMPREF1040_0562	1	E	Amino acid transport and metabolism (ATM)	Catalyzes the anti-1,4-elimination of the C-3 phosphate and the C-6 proR hydrogen from 5-enolpyruvylshikimate-3-phosphate (EPSP) to yield chorismate, which is the branch point compound that serves as the starting substrate for the three terminal pathways of aromatic amino acid biosynthesis. This reaction introduces a second double bond into the aromatic ring system
1000569.HMPREF1040_1043	1	E	Amino acid transport and metabolism (ATM)	Catalyzes the transfer of a phosphate group to glutamate to form L-glutamate 5-phosphate
1001240.GY21_00115	1	EP	Amino acid transport and metabolism (ATM)	Binding-protein-dependent transport system inner membrane component
1001240.GY21_01865	1	E	Amino acid transport and metabolism (ATM)	Belongs to the peptidase M24B family
1001240.GY21_02565	1	E	Amino acid transport and metabolism (ATM)	Pyridoxal-phosphate dependent enzyme
1001240.GY21_04480	1	E	Amino acid transport and metabolism (ATM)	Glyoxalase/Bleomycin resistance protein/Dioxygenase superfamily
1001240.GY21_06425	3	E	Amino acid transport and metabolism (ATM)	imidazoleglycerol-phosphate dehydratase activity
1001240.GY21_06495	1	E	Amino acid transport and metabolism (ATM)	Catalyzes the stereoinversion of LL-2,6- diaminoheptanedioate (L,L-DAP) to meso-diaminoheptanedioate (meso- DAP), a precursor of L-lysine and an essential component of the bacterial peptidoglycan
1001240.GY21_07090	1	E	Amino acid transport and metabolism (ATM)	Bacterial extracellular solute-binding proteins, family 5 Middle
1001240.GY21_07230	2	EH	Amino acid transport and metabolism (ATM)	D-isomer specific 2-hydroxyacid dehydrogenase, catalytic domain
1001240.GY21_11415	2	E	Amino acid transport and metabolism (ATM)	GMC oxidoreductase
1001240.GY21_11510	1	E	Amino acid transport and metabolism (ATM)	Sodium:alanine symporter family
1001240.GY21_12390	5	E	Amino acid transport and metabolism (ATM)	Catalyzes the reduction of 1-pyrroline-5-carboxylate (PCA) to L-proline
1001240.GY21_12830	1	E	Amino acid transport and metabolism (ATM)	Peptidase dimerisation domain
1001240.GY21_13920	1	E	Amino acid transport and metabolism (ATM)	Peptidase family M28
1001240.GY21_14160	1	EGP	Amino acid transport and metabolism (ATM)	Major Facilitator Superfamily
1001240.GY21_14945	1	E	Amino acid transport and metabolism (ATM)	Domain in cystathionine beta-synthase and other proteins.
1001240.GY21_16680	1	E	Amino acid transport and metabolism (ATM)	Prephenate dehydratase
1001240.GY21_17615	1	EQ	Amino acid transport and metabolism (ATM)	Hydantoinase B/oxoprolinase
1001240.GY21_18440	1	E	Amino acid transport and metabolism (ATM)	Acetyltransferase (GNAT) domain
1001240.GY21_20670	4	E	Amino acid transport and metabolism (ATM)	The glycine cleavage system catalyzes the degradation of glycine
1001530.BACE01000010_gene3295	1	E	Amino acid transport and metabolism (ATM)	Histidine biosynthesis bifunctional protein HisIE
1001530.BACE01000011_gene1894	1	EH	Amino acid transport and metabolism (ATM)	COG0147 Anthranilate para-aminobenzoate synthases component I
1001530.BACE01000012_gene2828	1	E	Amino acid transport and metabolism (ATM)	Catalyzes the anti-1,4-elimination of the C-3 phosphate and the C-6 proR hydrogen from 5-enolpyruvylshikimate-3-phosphate (EPSP) to yield chorismate, which is the branch point compound that serves as the starting substrate for the three terminal pathways of aromatic amino acid biosynthesis. This reaction introduces a second double bond into the aromatic ring system
1001530.BACE01000014_gene1052	1	E	Amino acid transport and metabolism (ATM)	COG0646 Methionine synthase I (cobalamin-dependent), methyltransferase domain
1001530.BACE01000018_gene2994	11	E	Amino acid transport and metabolism (ATM)	threonine efflux protein
1001530.BACE01000024_gene1626	2	E	Amino acid transport and metabolism (ATM)	Glutamate synthase
1001530.BACE01000026_gene1309	1	E	Amino acid transport and metabolism (ATM)	Belongs to the arginase family
1001530.BACE01000027_gene535	1	E	Amino acid transport and metabolism (ATM)	Catalyzes the hydrolysis of N(2)-succinylarginine into N(2)-succinylornithine, ammonia and CO(2)
1001530.BACE01000027_gene590	1	E	Amino acid transport and metabolism (ATM)	Prolyl oligopeptidase, N-terminal beta-propeller domain
1001530.BACE01000027_gene650	1	EGP	Amino acid transport and metabolism (ATM)	Major Facilitator Superfamily
1001585.MDS_0384	1	E	Amino acid transport and metabolism (ATM)	Aminopeptidase P, N-terminal domain
1001585.MDS_0391	2	E	Amino acid transport and metabolism (ATM)	The glycine cleavage system catalyzes the degradation of glycine. The H protein shuttles the methylamine group of glycine from the P protein to the T protein
1001585.MDS_0621	1	E	Amino acid transport and metabolism (ATM)	Aromatic amino acid lyase
1001585.MDS_0762	1	E	Amino acid transport and metabolism (ATM)	Belongs to the glutamine synthetase family
1001585.MDS_0828	1	E	Amino acid transport and metabolism (ATM)	Converts seryl-tRNA(Sec) to selenocysteinyl-tRNA(Sec) required for selenoprotein biosynthesis
1001585.MDS_1390	1	EI	Amino acid transport and metabolism (ATM)	Allophanate hydrolase subunit 2
1001585.MDS_1450	1	E	Amino acid transport and metabolism (ATM)	Catalyzes the conversion of hemimercaptal, formed from methylglyoxal and glutathione, to S-lactoylglutathione
1001585.MDS_1495	1	EG	Amino acid transport and metabolism (ATM)	GntP family permease
1001585.MDS_1559	1	E	Amino acid transport and metabolism (ATM)	Catalyzes the reversible interconversion of serine and glycine with tetrahydrofolate (THF) serving as the one-carbon carrier. This reaction serves as the major source of one-carbon groups required for the biosynthesis of purines, thymidylate, methionine, and other important biomolecules. Also exhibits THF- independent aldolase activity toward beta-hydroxyamino acids, producing glycine and aldehyd…
1001585.MDS_1562	1	EG	Amino acid transport and metabolism (ATM)	EamA-like transporter family
1001585.MDS_1565	6	E	Amino acid transport and metabolism (ATM)	Pyridoxal-phosphate dependent enzyme
1001585.MDS_1715	1	EGP	Amino acid transport and metabolism (ATM)	Major facilitator superfamily
1001585.MDS_1957	1	E	Amino acid transport and metabolism (ATM)	Belongs to the class-II pyridoxal-phosphate-dependent aminotransferase family. Histidinol-phosphate aminotransferase subfamily
1001585.MDS_1958	6	E	Amino acid transport and metabolism (ATM)	Catalyzes the transfer of the enolpyruvyl moiety of phosphoenolpyruvate (PEP) to the 5-hydroxyl of shikimate-3- phosphate (S3P) to produce enolpyruvyl shikimate-3-phosphate and inorganic phosphate
1001585.MDS_2124	1	E	Amino acid transport and metabolism (ATM)	Pyridoxal-dependent decarboxylase conserved domain
1001585.MDS_2653	1	E	Amino acid transport and metabolism (ATM)	phosphoserine phosphatase homoserine phosphotransferase bifunctional protein
1001585.MDS_3091	1	E	Amino acid transport and metabolism (ATM)	Belongs to the Glu Leu Phe Val dehydrogenases family
1001585.MDS_3358	2	EG	Amino acid transport and metabolism (ATM)	EamA-like transporter family
1001585.MDS_3507	1	ET	Amino acid transport and metabolism (ATM)	Bacterial extracellular solute-binding proteins, family 3
1001585.MDS_3832	2	E	Amino acid transport and metabolism (ATM)	FAD dependent oxidoreductase
1001585.MDS_4054	2	ET	Amino acid transport and metabolism (ATM)	Bacterial extracellular solute-binding proteins, family 3
1001585.MDS_4066	1	E	Amino acid transport and metabolism (ATM)	Pyridoxal-phosphate dependent enzyme
1001585.MDS_4328	9	E	Amino acid transport and metabolism (ATM)	Belongs to the TrpC family
1001585.MDS_4392	1	E	Amino acid transport and metabolism (ATM)	Aromatic amino acid lyase
1001585.MDS_4553	1	E	Amino acid transport and metabolism (ATM)	Catalyzes the anaerobic formation of alpha-ketobutyrate and ammonia from threonine in a two-step reaction. The first step involved a dehydration of threonine and a production of enamine intermediates (aminocrotonate), which tautomerizes to its imine form (iminobutyrate). Both intermediates are unstable and short- lived. The second step is the nonenzymatic hydrolysis of the enamine imine intermedi…
1001585.MDS_4564	1	EH	Amino acid transport and metabolism (ATM)	Belongs to the D-isomer specific 2-hydroxyacid dehydrogenase family
1001585.MDS_4655	2	EQ	Amino acid transport and metabolism (ATM)	Peptidase family S58
1001585.MDS_4656	2	E	Amino acid transport and metabolism (ATM)	Binding-protein-dependent transport system inner membrane component
1001585.MDS_4706	1	E	Amino acid transport and metabolism (ATM)	Belongs to the UPF0758 family
100226.SCO0339	1	E	Amino acid transport and metabolism (ATM)	Belongs to the D-isomer specific 2-hydroxyacid dehydrogenase family
100226.SCO0420	1	E	Amino acid transport and metabolism (ATM)	Homoserine dehydrogenase
100226.SCO0516	1	E	Amino acid transport and metabolism (ATM)	amine dehydrogenase activity
100226.SCO1092	1	E	Amino acid transport and metabolism (ATM)	glyoxalase bleomycin resistance protein dioxygenase
100226.SCO1313	2	EG	Amino acid transport and metabolism (ATM)	Permeases of the drug metabolite transporter DMT superfamily
100226.SCO3073	2	E	Amino acid transport and metabolism (ATM)	Catalyzes the conversion of urocanate to 4-imidazolone- 5-propionate
100226.SCO3214	1	EH	Amino acid transport and metabolism (ATM)	Part of a heterotetrameric complex that catalyzes the two-step biosynthesis of anthranilate, an intermediate in the biosynthesis of L-tryptophan. In the first step, the glutamine- binding beta subunit (TrpG) of anthranilate synthase (AS) provides the glutamine amidotransferase activity which generates ammonia as a substrate that, along with chorismate, is used in the second step, catalyzed by the…
100226.SCO6438	1	E	Amino acid transport and metabolism (ATM)	Specifically catalyzes the decarboxylation of meso- diaminopimelate (meso-DAP) to L-lysine
100226.SCO6444	1	E	Amino acid transport and metabolism (ATM)	gamma-glutamyltransferase
100226.SCO6570	2	E	Amino acid transport and metabolism (ATM)	oxidoreductase
100226.SCO7350	1	EGP	Amino acid transport and metabolism (ATM)	Major Facilitator
100226.SCO7565	1	EP	Amino acid transport and metabolism (ATM)	PFAM binding-protein-dependent transport systems inner membrane component
1002339.HMPREF9373_0008	1	E	Amino acid transport and metabolism (ATM)	Spermidine putrescine ABC transporter substrate-binding protein
1002339.HMPREF9373_0065	4	E	Amino acid transport and metabolism (ATM)	Catalyzes the transfer of the enolpyruvyl moiety of phosphoenolpyruvate (PEP) to the 5-hydroxyl of shikimate-3- phosphate (S3P) to produce enolpyruvyl shikimate-3-phosphate and inorganic phosphate
1002339.HMPREF9373_0187	1	EH	Amino acid transport and metabolism (ATM)	Reduction of activated sulfate into sulfite
1002339.HMPREF9373_0218	1	EG	Amino acid transport and metabolism (ATM)	EamA-like transporter family
1002339.HMPREF9373_0241	4	EG	Amino acid transport and metabolism (ATM)	Belongs to the IlvD Edd family
1002339.HMPREF9373_0275	1	E	Amino acid transport and metabolism (ATM)	Catalyzes the reversible conversion of 3- phosphohydroxypyruvate to phosphoserine and of 3-hydroxy-2-oxo-4- phosphonooxybutanoate to phosphohydroxythreonine
1002339.HMPREF9373_0322	1	E	Amino acid transport and metabolism (ATM)	The beta subunit is responsible for the synthesis of L- tryptophan from indole and L-serine
1002339.HMPREF9373_0344	2	E	Amino acid transport and metabolism (ATM)	Belongs to the class-IV pyridoxal-phosphate-dependent aminotransferase family
1002339.HMPREF9373_0411	1	E	Amino acid transport and metabolism (ATM)	Domain of unknown function (DUF3458_C) ARM repeats
1002339.HMPREF9373_0438	3	E	Amino acid transport and metabolism (ATM)	Belongs to the transferase hexapeptide repeat family
1002339.HMPREF9373_0498	2	E	Amino acid transport and metabolism (ATM)	haloacid dehalogenase-like hydrolase
1002339.HMPREF9373_0573	1	E	Amino acid transport and metabolism (ATM)	Catalyzes a trans-dehydration via an enolate intermediate
1002339.HMPREF9373_0632	18	E	Amino acid transport and metabolism (ATM)	Catalyzes the hydrolysis of N-succinyl-L,L- diaminopimelic acid (SDAP), forming succinate and LL-2,6- diaminoheptanedioate (DAP), an intermediate involved in the bacterial biosynthesis of lysine and meso-diaminopimelic acid, an essential component of bacterial cell walls
1002339.HMPREF9373_0909	1	E	Amino acid transport and metabolism (ATM)	Glutamate synthase central domain
1002339.HMPREF9373_0968	9	E	Amino acid transport and metabolism (ATM)	Specifically catalyzes the decarboxylation of meso- diaminopimelate (meso-DAP) to L-lysine
1002339.HMPREF9373_1078	2	E	Amino acid transport and metabolism (ATM)	Belongs to the DegT DnrJ EryC1 family
1002339.HMPREF9373_1311	1	E	Amino acid transport and metabolism (ATM)	Cys/Met metabolism PLP-dependent enzyme
1002339.HMPREF9373_1439	1	EG	Amino acid transport and metabolism (ATM)	EamA-like transporter family
1002339.HMPREF9373_1873	5	E	Amino acid transport and metabolism (ATM)	Belongs to the aspartokinase family
1002339.HMPREF9373_2234	1	E	Amino acid transport and metabolism (ATM)	Belongs to the urease beta subunit family
1002339.HMPREF9373_2327	2	E	Amino acid transport and metabolism (ATM)	threonine efflux protein
1002339.HMPREF9373_2406	1	ET	Amino acid transport and metabolism (ATM)	Belongs to the bacterial solute-binding protein 3 family
1002339.HMPREF9373_2408	2	ET	Amino acid transport and metabolism (ATM)	Belongs to the bacterial solute-binding protein 3 family
1002339.HMPREF9373_2472	2	E	Amino acid transport and metabolism (ATM)	Catalyzes the condensation of (S)-aspartate-beta- semialdehyde (S)-ASA and pyruvate to 4-hydroxy- tetrahydrodipicolinate (HTPA)
1002339.HMPREF9373_2598	1	E	Amino acid transport and metabolism (ATM)	Belongs to the acetyltransferase family. ArgA subfamily
1002340.AFCF01000001_gene2877	1	E	Amino acid transport and metabolism (ATM)	Aromatic amino acid lyase
1002340.AFCF01000001_gene2878	2	E	Amino acid transport and metabolism (ATM)	N-formylglutamate amidohydrolase
1002340.AFCF01000001_gene2879	13	E	Amino acid transport and metabolism (ATM)	Catalyzes the conversion of urocanate to 4-imidazolone- 5-propionate
1002340.AFCF01000002_gene2859	4	EG	Amino acid transport and metabolism (ATM)	EamA-like transporter family
1002340.AFCF01000003_gene2810	1	E	Amino acid transport and metabolism (ATM)	Belongs to the GcvT family
1002340.AFCF01000003_gene2825	1	E	Amino acid transport and metabolism (ATM)	Belongs to the agmatine deiminase family
1002340.AFCF01000003_gene2826	1	E	Amino acid transport and metabolism (ATM)	COG0687 Spermidine putrescine-binding periplasmic protein
1002340.AFCF01000003_gene2832	5	E	Amino acid transport and metabolism (ATM)	Aminotransferase class-III
1002340.AFCF01000003_gene2835	2	E	Amino acid transport and metabolism (ATM)	peptidase M24
1002340.AFCF01000003_gene2851	4	CE	Amino acid transport and metabolism (ATM)	Catalyzes the oxidation of 3-carboxy-2-hydroxy-4- methylpentanoate (3-isopropylmalate) to 3-carboxy-4-methyl-2- oxopentanoate. The product decarboxylates to 4-methyl-2 oxopentanoate
1002340.AFCF01000005_gene2961	3	E	Amino acid transport and metabolism (ATM)	Aminotransferase class-V
1002340.AFCF01000005_gene2963	1	E	Amino acid transport and metabolism (ATM)	amino acid aldolase or racemase
1002340.AFCF01000007_gene2891	7	E	Amino acid transport and metabolism (ATM)	Glutamine synthetase, catalytic domain
1002340.AFCF01000007_gene2892	3	E	Amino acid transport and metabolism (ATM)	Conserved region in glutamate synthase
1002340.AFCF01000007_gene2897	5	E	Amino acid transport and metabolism (ATM)	Glycine cleavage T-protein C-terminal barrel domain
1002340.AFCF01000007_gene2908	14	E	Amino acid transport and metabolism (ATM)	2Fe-2S iron-sulfur cluster binding domain
1002340.AFCF01000007_gene2909	21	E	Amino acid transport and metabolism (ATM)	Sarcosine oxidase, delta subunit family
1002340.AFCF01000007_gene2910	17	E	Amino acid transport and metabolism (ATM)	FAD dependent oxidoreductase
1002340.AFCF01000007_gene2915	2	E	Amino acid transport and metabolism (ATM)	Glyoxalase/Bleomycin resistance protein/Dioxygenase superfamily
1002340.AFCF01000007_gene2916	2	E	Amino acid transport and metabolism (ATM)	Pyridoxal-dependent decarboxylase conserved domain
1002340.AFCF01000007_gene2927	2	E	Amino acid transport and metabolism (ATM)	Cytosol aminopeptidase family, catalytic domain
1002340.AFCF01000007_gene2941	1	EG	Amino acid transport and metabolism (ATM)	EamA-like transporter family
1002340.AFCF01000007_gene2944	2	EGP	Amino acid transport and metabolism (ATM)	Major Facilitator Superfamily
1002340.AFCF01000009_gene2481	9	E	Amino acid transport and metabolism (ATM)	Bacterial extracellular solute-binding proteins, family 5 Middle
1002340.AFCF01000009_gene2484	2	EP	Amino acid transport and metabolism (ATM)	Oligopeptide/dipeptide transporter, C-terminal region
1002340.AFCF01000009_gene2485	2	E	Amino acid transport and metabolism (ATM)	Oligopeptide/dipeptide transporter, C-terminal region
1002340.AFCF01000009_gene2499	1	E	Amino acid transport and metabolism (ATM)	LppC putative lipoprotein
1002340.AFCF01000009_gene2503	12	E	Amino acid transport and metabolism (ATM)	FAD dependent oxidoreductase central domain
1002340.AFCF01000011_gene2584	2	E	Amino acid transport and metabolism (ATM)	Imidazoleglycerol-phosphate dehydratase
1002340.AFCF01000011_gene2585	1	E	Amino acid transport and metabolism (ATM)	IGPS catalyzes the conversion of PRFAR and glutamine to IGP, AICAR and glutamate. The HisH subunit provides the glutamine amidotransferase activity that produces the ammonia necessary to HisF for the synthesis of IGP and AICAR
1002340.AFCF01000011_gene2602	2	E	Amino acid transport and metabolism (ATM)	Glycine betaine proline ABC transporter, periplasmic substrate-binding protein
1002340.AFCF01000011_gene2653	2	E	Amino acid transport and metabolism (ATM)	Oligopeptidase F
1002340.AFCF01000011_gene2657	8	E	Amino acid transport and metabolism (ATM)	amidinotransferase
1002340.AFCF01000012_gene2715	3	E	Amino acid transport and metabolism (ATM)	Bacterial extracellular solute-binding proteins, family 5 Middle
1002340.AFCF01000013_gene2748	1	E	Amino acid transport and metabolism (ATM)	Amidinotransferase
1002340.AFCF01000013_gene2749	5	EH	Amino acid transport and metabolism (ATM)	Thiamine pyrophosphate enzyme, central domain
1002340.AFCF01000013_gene2762	17	E	Amino acid transport and metabolism (ATM)	Catalyzes the sequential NAD-dependent oxidations of L- histidinol to L-histidinaldehyde and then to L-histidine
1002340.AFCF01000013_gene2767	2	E	Amino acid transport and metabolism (ATM)	FAD dependent oxidoreductase central domain
1002340.AFCF01000013_gene2768	2	E	Amino acid transport and metabolism (ATM)	Bacterial extracellular solute-binding protein
1002340.AFCF01000013_gene2769	7	E	Amino acid transport and metabolism (ATM)	TOBE domain
1002340.AFCF01000013_gene2773	4	E	Amino acid transport and metabolism (ATM)	The glycine cleavage system catalyzes the degradation of glycine. The P protein binds the alpha-amino group of glycine through its pyridoxal phosphate cofactor
1002340.AFCF01000013_gene2774	1	E	Amino acid transport and metabolism (ATM)	The glycine cleavage system catalyzes the degradation of glycine. The H protein shuttles the methylamine group of glycine from the P protein to the T protein
1002340.AFCF01000013_gene2775	5	E	Amino acid transport and metabolism (ATM)	Glycine cleavage system T protein
1002340.AFCF01000017_gene2568	16	E	Amino acid transport and metabolism (ATM)	Belongs to the GcvT family
1002340.AFCF01000020_gene1435	2	E	Amino acid transport and metabolism (ATM)	Peptidase dimerisation domain
1002340.AFCF01000020_gene1437	7	E	Amino acid transport and metabolism (ATM)	Part of the ABC transporter complex PotABCD involved in spermidine putrescine import. Responsible for energy coupling to the transport system
1002340.AFCF01000020_gene1440	8	E	Amino acid transport and metabolism (ATM)	Required for the activity of the bacterial periplasmic transport system of putrescine
1002340.AFCF01000022_gene1476	4	E	Amino acid transport and metabolism (ATM)	LysE type translocator
1002340.AFCF01000022_gene1478	1	E	Amino acid transport and metabolism (ATM)	flavin adenine dinucleotide binding
1002340.AFCF01000023_gene1445	2	E	Amino acid transport and metabolism (ATM)	Chorismate mutase type II
1002340.AFCF01000024_gene1154	10	E	Amino acid transport and metabolism (ATM)	Belongs to the GcvT family
1002340.AFCF01000024_gene1155	1	E	Amino acid transport and metabolism (ATM)	Sarcosine oxidase, delta subunit
1002340.AFCF01000024_gene1156	4	E	Amino acid transport and metabolism (ATM)	Sarcosine oxidase, beta subunit
1002340.AFCF01000024_gene1158	36	E	Amino acid transport and metabolism (ATM)	peptidase M24
1002340.AFCF01000024_gene1160	7	E	Amino acid transport and metabolism (ATM)	ABC-type polar amino acid transport system ATPase component
1002340.AFCF01000024_gene1163	6	ET	Amino acid transport and metabolism (ATM)	COG0834 ABC-type amino acid transport signal transduction systems periplasmic component domain
1002340.AFCF01000024_gene1164	22	E	Amino acid transport and metabolism (ATM)	FAD dependent oxidoreductase central domain
1002340.AFCF01000024_gene1165	2	E	Amino acid transport and metabolism (ATM)	Creatinase/Prolidase N-terminal domain
1002340.AFCF01000024_gene1196	1	EQ	Amino acid transport and metabolism (ATM)	Peptidase family S58
1002340.AFCF01000024_gene1203	1	E	Amino acid transport and metabolism (ATM)	Bacterial extracellular solute-binding proteins, family 5 Middle
1002340.AFCF01000024_gene1224	1	E	Amino acid transport and metabolism (ATM)	Catalyzes the sequential NAD-dependent oxidations of L- histidinol to L-histidinaldehyde and then to L-histidine
1002340.AFCF01000025_gene1065	8	EM	Amino acid transport and metabolism (ATM)	Aminotransferase class-III
1002340.AFCF01000025_gene1081	4	E	Amino acid transport and metabolism (ATM)	Arginosuccinate synthase
1002340.AFCF01000025_gene1084	1	E	Amino acid transport and metabolism (ATM)	Branched-chain amino acid aminotransferase
1002340.AFCF01000025_gene1085	1	EH	Amino acid transport and metabolism (ATM)	Amino-transferase class IV
1002340.AFCF01000025_gene878	3	E	Amino acid transport and metabolism (ATM)	N-formylglutamate amidohydrolase
1002340.AFCF01000025_gene885	1	E	Amino acid transport and metabolism (ATM)	Periplasmic binding protein
1002340.AFCF01000025_gene890	3	E	Amino acid transport and metabolism (ATM)	ATPases associated with a variety of cellular activities
1002340.AFCF01000025_gene900	10	E	Amino acid transport and metabolism (ATM)	Alanine dehydrogenase/PNT, N-terminal domain
1002340.AFCF01000025_gene930	4	E	Amino acid transport and metabolism (ATM)	Catalyzes the conversion of 4-hydroxy- tetrahydrodipicolinate (HTPA) to tetrahydrodipicolinate
1002340.AFCF01000025_gene967	1	E	Amino acid transport and metabolism (ATM)	Pyridoxal-phosphate dependent enzyme
1002340.AFCF01000025_gene969	1	E	Amino acid transport and metabolism (ATM)	Tetrahydrodipicolinate N-succinyltransferase N-terminal
1002340.AFCF01000025_gene976	1	E	Amino acid transport and metabolism (ATM)	Catalyzes the hydrolysis of N-succinyl-L,L- diaminopimelic acid (SDAP), forming succinate and LL-2,6- diaminoheptanedioate (DAP), an intermediate involved in the bacterial biosynthesis of lysine and meso-diaminopimelic acid, an essential component of bacterial cell walls
1002340.AFCF01000025_gene987	3	E	Amino acid transport and metabolism (ATM)	Part of the ABC transporter complex PotABCD involved in spermidine putrescine import. Responsible for energy coupling to the transport system
1002340.AFCF01000025_gene988	4	E	Amino acid transport and metabolism (ATM)	Aminotransferase class-III
1002340.AFCF01000025_gene990	3	E	Amino acid transport and metabolism (ATM)	Required for the activity of the bacterial periplasmic transport system of putrescine
1002340.AFCF01000026_gene1399	11	E	Amino acid transport and metabolism (ATM)	Substrate binding domain of ABC-type glycine betaine transport system
1002340.AFCF01000026_gene1400	8	E	Amino acid transport and metabolism (ATM)	ATPases associated with a variety of cellular activities
1002340.AFCF01000026_gene1407	1	E	Amino acid transport and metabolism (ATM)	Pyridoxal-phosphate dependent enzyme
1002340.AFCF01000027_gene1258	2	E	Amino acid transport and metabolism (ATM)	FAD dependent oxidoreductase
1002340.AFCF01000027_gene1259	1	E	Amino acid transport and metabolism (ATM)	Sarcosine oxidase, delta subunit family
1002340.AFCF01000027_gene1304	5	E	Amino acid transport and metabolism (ATM)	Metallopeptidase family M24
1002340.AFCF01000027_gene1362	1	E	Amino acid transport and metabolism (ATM)	Histidine biosynthesis protein
1002340.AFCF01000028_gene3092	1	ET	Amino acid transport and metabolism (ATM)	Bacterial periplasmic substrate-binding proteins
1002340.AFCF01000028_gene3097	1	E	Amino acid transport and metabolism (ATM)	Glutamine synthetase, catalytic domain
1002340.AFCF01000028_gene3099	2	E	Amino acid transport and metabolism (ATM)	DegT/DnrJ/EryC1/StrS aminotransferase family
1002340.AFCF01000028_gene3109	1	E	Amino acid transport and metabolism (ATM)	hydrolases or acyltransferases (alpha beta hydrolase superfamily)
1002340.AFCF01000028_gene3110	4	E	Amino acid transport and metabolism (ATM)	Glyoxalase/Bleomycin resistance protein/Dioxygenase superfamily
1002340.AFCF01000028_gene3134	1	E	Amino acid transport and metabolism (ATM)	asparagine synthase
1002340.AFCF01000028_gene3163	5	E	Amino acid transport and metabolism (ATM)	lysophospholipase L1 and related esterases
1002340.AFCF01000028_gene3207	1	EG	Amino acid transport and metabolism (ATM)	EamA-like transporter family
1002340.AFCF01000028_gene3275	4	E	Amino acid transport and metabolism (ATM)	Metallopeptidase family M24
1002340.AFCF01000029_gene3314	2	CE	Amino acid transport and metabolism (ATM)	AIR synthase related protein, C-terminal domain
1002340.AFCF01000029_gene3347	1	E	Amino acid transport and metabolism (ATM)	ATPases associated with a variety of cellular activities
1002340.AFCF01000030_gene4023	1	E	Amino acid transport and metabolism (ATM)	TOBE domain
1002340.AFCF01000030_gene4031	2	E	Amino acid transport and metabolism (ATM)	Glyoxalase/Bleomycin resistance protein/Dioxygenase superfamily
1002340.AFCF01000030_gene4063	1	E	Amino acid transport and metabolism (ATM)	HMGL-like
1002340.AFCF01000030_gene4080	7	E	Amino acid transport and metabolism (ATM)	Peptidase dimerisation domain
1002340.AFCF01000030_gene4081	1	E	Amino acid transport and metabolism (ATM)	Peptidase dimerisation domain
1002340.AFCF01000030_gene4082	3	E	Amino acid transport and metabolism (ATM)	Peptidase dimerisation domain
1002340.AFCF01000031_gene4110	2	EF	Amino acid transport and metabolism (ATM)	Carbamoyl-phosphate synthetase large chain, oligomerisation domain
1002340.AFCF01000031_gene4112	2	E	Amino acid transport and metabolism (ATM)	Amino-transferase class IV
1002340.AFCF01000031_gene4143	1	E	Amino acid transport and metabolism (ATM)	Aminotransferase class-III
1002340.AFCF01000031_gene4153	1	EG	Amino acid transport and metabolism (ATM)	EamA-like transporter family
1002340.AFCF01000031_gene4189	4	E	Amino acid transport and metabolism (ATM)	Aminotransferase class I and II
1002340.AFCF01000031_gene4200	1	E	Amino acid transport and metabolism (ATM)	Nitrile hydratase, alpha chain
1002340.AFCF01000032_gene3664	1	E	Amino acid transport and metabolism (ATM)	Bacterial extracellular solute-binding proteins, family 5 Middle
1002340.AFCF01000032_gene3687	3	E	Amino acid transport and metabolism (ATM)	Catalyzes the hydrolysis of the adenine ring of phosphoribosyl-AMP
1002340.AFCF01000032_gene3705	1	E	Amino acid transport and metabolism (ATM)	Transfers an acetyl group from acetyl-CoA to L- homoserine, forming acetyl-L-homoserine
1002340.AFCF01000032_gene3708	2	EG	Amino acid transport and metabolism (ATM)	EamA-like transporter family
1002340.AFCF01000032_gene3794	1	E	Amino acid transport and metabolism (ATM)	Aminotransferase class-V
1002340.AFCF01000032_gene3801	1	E	Amino acid transport and metabolism (ATM)	Cys/Met metabolism PLP-dependent enzyme
1002340.AFCF01000032_gene3816	2	E	Amino acid transport and metabolism (ATM)	ATPases associated with a variety of cellular activities
1002340.AFCF01000032_gene3818	3	E	Amino acid transport and metabolism (ATM)	Receptor family ligand binding region
1002340.AFCF01000032_gene3822	1	E	Amino acid transport and metabolism (ATM)	Class-II DAHP synthetase family
1002340.AFCF01000033_gene3838	28	E	Amino acid transport and metabolism (ATM)	Belongs to the GcvT family
1002340.AFCF01000033_gene3863	7	EH	Amino acid transport and metabolism (ATM)	Thiamine pyrophosphate enzyme, C-terminal TPP binding domain
1002340.AFCF01000033_gene3866	1	E	Amino acid transport and metabolism (ATM)	Alcohol dehydrogenase GroES-like domain
1002340.AFCF01000033_gene3877	3	E	Amino acid transport and metabolism (ATM)	GMC oxidoreductase
1002340.AFCF01000033_gene3886	1	E	Amino acid transport and metabolism (ATM)	ATPases associated with a variety of cellular activities
1002340.AFCF01000033_gene3887	3	E	Amino acid transport and metabolism (ATM)	Substrate binding domain of ABC-type glycine betaine transport system
1002340.AFCF01000033_gene3888	5	E	Amino acid transport and metabolism (ATM)	Glycine cleavage T-protein C-terminal barrel domain
1002340.AFCF01000033_gene3894	3	E	Amino acid transport and metabolism (ATM)	Arginase family
1002340.AFCF01000033_gene3907	3	E	Amino acid transport and metabolism (ATM)	Ornithine cyclodeaminase/mu-crystallin family
1002340.AFCF01000033_gene3908	14	E	Amino acid transport and metabolism (ATM)	Aminotransferase
1002340.AFCF01000033_gene3946	1	E	Amino acid transport and metabolism (ATM)	Peptidase dimerisation domain
1002340.AFCF01000034_gene3563	2	E	Amino acid transport and metabolism (ATM)	homocysteine
1002340.AFCF01000034_gene3591	1	E	Amino acid transport and metabolism (ATM)	Saccharopine dehydrogenase
1002340.AFCF01000034_gene3598	1	E	Amino acid transport and metabolism (ATM)	ATPases associated with a variety of cellular activities
1002340.AFCF01000034_gene3604	5	E	Amino acid transport and metabolism (ATM)	Aminotransferase class-III
1002340.AFCF01000034_gene3608	2	E	Amino acid transport and metabolism (ATM)	Creatinase/Prolidase N-terminal domain
1002340.AFCF01000034_gene3609	2	E	Amino acid transport and metabolism (ATM)	ornithine cyclodeaminase
1002340.AFCF01000036_gene3518	1	EG	Amino acid transport and metabolism (ATM)	EamA-like transporter family
1002340.AFCF01000037_gene2344	4	E	Amino acid transport and metabolism (ATM)	GDSL-like Lipase/Acylhydrolase family
1002340.AFCF01000037_gene2428	6	E	Amino acid transport and metabolism (ATM)	Bacterial extracellular solute-binding proteins, family 5 Middle
1002340.AFCF01000037_gene2464	2	E	Amino acid transport and metabolism (ATM)	GDSL-like Lipase/Acylhydrolase
1002340.AFCF01000038_gene2156	2	E	Amino acid transport and metabolism (ATM)	N-formylglutamate amidohydrolase
1002340.AFCF01000040_gene2139	1	E	Amino acid transport and metabolism (ATM)	Aminotransferase class I and II
1002340.AFCF01000041_gene2068	2	E	Amino acid transport and metabolism (ATM)	Serine dehydratase beta chain
1002340.AFCF01000043_gene2029	2	E	Amino acid transport and metabolism (ATM)	Aminotransferase class-III
1002340.AFCF01000044_gene2023	1	E	Amino acid transport and metabolism (ATM)	Pyridoxal-phosphate dependent enzyme
1002340.AFCF01000050_gene1527	2	E	Amino acid transport and metabolism (ATM)	Serine-pyruvate aminotransferase archaeal aspartate aminotransferase
1002340.AFCF01000050_gene1532	9	E	Amino acid transport and metabolism (ATM)	Glycine cleavage T-protein C-terminal barrel domain
1002340.AFCF01000050_gene1533	3	EG	Amino acid transport and metabolism (ATM)	COG0697 Permeases of the drug metabolite transporter (DMT) superfamily
1002340.AFCF01000052_gene1535	1	E	Amino acid transport and metabolism (ATM)	Oxidoreductase
1002340.AFCF01000052_gene1537	19	EM	Amino acid transport and metabolism (ATM)	Belongs to the DapA family
1002340.AFCF01000052_gene1555	1	EGP	Amino acid transport and metabolism (ATM)	Major facilitator superfamily
1002340.AFCF01000052_gene1558	3	E	Amino acid transport and metabolism (ATM)	FAD dependent oxidoreductase central domain
1002340.AFCF01000052_gene1559	10	E	Amino acid transport and metabolism (ATM)	FAD dependent oxidoreductase central domain
1002340.AFCF01000052_gene1569	11	EQ	Amino acid transport and metabolism (ATM)	N-methylhydantoinase A acetone carboxylase, beta subunit
1002340.AFCF01000052_gene1570	8	EQ	Amino acid transport and metabolism (ATM)	N-methylhydantoinase B acetone carboxylase alpha subunit
1002340.AFCF01000052_gene1571	5	E	Amino acid transport and metabolism (ATM)	Aminotransferase class I and II
1002340.AFCF01000052_gene1579	3	E	Amino acid transport and metabolism (ATM)	Sarcosine oxidase, gamma subunit family
1002340.AFCF01000052_gene1580	4	E	Amino acid transport and metabolism (ATM)	COG0520 Selenocysteine lyase
1002340.AFCF01000052_gene1582	1	E	Amino acid transport and metabolism (ATM)	FAD dependent oxidoreductase
1002340.AFCF01000052_gene1589	8	E	Amino acid transport and metabolism (ATM)	GMC oxidoreductase
1002340.AFCF01000052_gene1594	4	E	Amino acid transport and metabolism (ATM)	COG0687 Spermidine putrescine-binding periplasmic protein
1002340.AFCF01000052_gene1600	2	E	Amino acid transport and metabolism (ATM)	Arginase family
1002340.AFCF01000054_gene1613	1	E	Amino acid transport and metabolism (ATM)	Aminotransferase class-III
1002340.AFCF01000054_gene1615	10	E	Amino acid transport and metabolism (ATM)	Glutamine synthetase, catalytic domain
1002340.AFCF01000054_gene1684	4	E	Amino acid transport and metabolism (ATM)	Specifically catalyzes the decarboxylation of meso- diaminopimelate (meso-DAP) to L-lysine
1002340.AFCF01000054_gene1687	1	E	Amino acid transport and metabolism (ATM)	Argininosuccinate lyase C-terminal
1002340.AFCF01000054_gene1708	1	E	Amino acid transport and metabolism (ATM)	Glyoxalase/Bleomycin resistance protein/Dioxygenase superfamily
1002340.AFCF01000054_gene1801	4	E	Amino acid transport and metabolism (ATM)	Bacterial extracellular solute-binding proteins, family 5 Middle
1002340.AFCF01000054_gene1831	1	EG	Amino acid transport and metabolism (ATM)	Dehydratase family
1002340.AFCF01000054_gene1834	2	E	Amino acid transport and metabolism (ATM)	Aminotransferase class-III
1002340.AFCF01000054_gene1836	1	E	Amino acid transport and metabolism (ATM)	Aminotransferase class-III
1002340.AFCF01000054_gene1841	1	EH	Amino acid transport and metabolism (ATM)	Thiamine pyrophosphate enzyme, central domain
1002340.AFCF01000054_gene1880	1	E	Amino acid transport and metabolism (ATM)	Metallopeptidase family M24
1002340.AFCF01000054_gene1898	1	E	Amino acid transport and metabolism (ATM)	Aminotransferase class I and II
1002340.AFCF01000054_gene1947	4	E	Amino acid transport and metabolism (ATM)	Oligopeptide/dipeptide transporter, C-terminal region
1002340.AFCF01000054_gene1963	1	E	Amino acid transport and metabolism (ATM)	FAD dependent oxidoreductase
1002340.AFCF01000054_gene1966	1	E	Amino acid transport and metabolism (ATM)	The alpha subunit is responsible for the aldol cleavage of indoleglycerol phosphate to indole and glyceraldehyde 3- phosphate
1002340.AFCF01000054_gene1970	2	E	Amino acid transport and metabolism (ATM)	The beta subunit is responsible for the synthesis of L- tryptophan from indole and L-serine
1002340.AFCF01000055_gene1971	3	EG	Amino acid transport and metabolism (ATM)	COG0697 Permeases of the drug metabolite transporter (DMT) superfamily
1002340.AFCF01000057_gene1996	1	E	Amino acid transport and metabolism (ATM)	Conserved region in glutamate synthase
1002340.AFCF01000057_gene1997	1	EH	Amino acid transport and metabolism (ATM)	Belongs to the TPP enzyme family
1002340.AFCF01000060_gene491	5	E	Amino acid transport and metabolism (ATM)	Homocysteine S-methyltransferase
1002340.AFCF01000060_gene514	15	E	Amino acid transport and metabolism (ATM)	Glycine cleavage T-protein C-terminal barrel domain
1002340.AFCF01000060_gene518	2	E	Amino acid transport and metabolism (ATM)	Cys/Met metabolism PLP-dependent enzyme
1002340.AFCF01000060_gene528	14	E	Amino acid transport and metabolism (ATM)	FAD dependent oxidoreductase central domain
1002340.AFCF01000060_gene535	1	E	Amino acid transport and metabolism (ATM)	Catalyzes the conversion of 3-deoxy-D-arabino- heptulosonate 7-phosphate (DAHP) to dehydroquinate (DHQ)
1002340.AFCF01000062_gene644	1	E	Amino acid transport and metabolism (ATM)	Dihydroprymidine dehydrogenase domain II, 4Fe-4S cluster
1002340.AFCF01000062_gene646	2	E	Amino acid transport and metabolism (ATM)	GXGXG motif
1002340.AFCF01000062_gene650	10	EQ	Amino acid transport and metabolism (ATM)	Hydantoinase/oxoprolinase N-terminal region
1002340.AFCF01000062_gene654	1	EG	Amino acid transport and metabolism (ATM)	EamA-like transporter family
1002340.AFCF01000062_gene659	1	E	Amino acid transport and metabolism (ATM)	lactoylglutathione lyase activity
1002340.AFCF01000062_gene674	2	E	Amino acid transport and metabolism (ATM)	Belongs to the class-IV pyridoxal-phosphate-dependent aminotransferase family
1002340.AFCF01000062_gene771	5	E	Amino acid transport and metabolism (ATM)	FAD dependent oxidoreductase central domain
1002340.AFCF01000062_gene775	10	E	Amino acid transport and metabolism (ATM)	FAD dependent oxidoreductase central domain
1002340.AFCF01000062_gene778	1	E	Amino acid transport and metabolism (ATM)	LysE type translocator
1002340.AFCF01000062_gene798	2	E	Amino acid transport and metabolism (ATM)	Creatinase/Prolidase N-terminal domain
1002340.AFCF01000062_gene807	56	E	Amino acid transport and metabolism (ATM)	FAD dependent oxidoreductase central domain
1002340.AFCF01000062_gene840	1	E	Amino acid transport and metabolism (ATM)	Peptidase family M3
1002340.AFCF01000062_gene841	2	EH	Amino acid transport and metabolism (ATM)	D-isomer specific 2-hydroxyacid dehydrogenase, NAD binding domain
1002340.AFCF01000062_gene853	1	E	Amino acid transport and metabolism (ATM)	Catalyzes the condensation of the acetyl group of acetyl-CoA with 3-methyl-2-oxobutanoate (2-oxoisovalerate) to form 3-carboxy-3-hydroxy-4-methylpentanoate (2-isopropylmalate)
1002340.AFCF01000063_gene555	3	E	Amino acid transport and metabolism (ATM)	Catalyzes the NADPH-dependent reduction of N-acetyl-5- glutamyl phosphate to yield N-acetyl-L-glutamate 5-semialdehyde
1002340.AFCF01000063_gene569	2	E	Amino acid transport and metabolism (ATM)	Indole-3-glycerol phosphate synthase
1002340.AFCF01000063_gene572	3	EH	Amino acid transport and metabolism (ATM)	Peptidase C26
1002340.AFCF01000063_gene574	2	E	Amino acid transport and metabolism (ATM)	Part of a heterotetrameric complex that catalyzes the two-step biosynthesis of anthranilate, an intermediate in the biosynthesis of L-tryptophan. In the first step, the glutamine- binding beta subunit (TrpG) of anthranilate synthase (AS) provides the glutamine amidotransferase activity which generates ammonia as a substrate that, along with chorismate, is used in the second step, catalyzed by the…
1002340.AFCF01000063_gene600	5	E	Amino acid transport and metabolism (ATM)	CO dehydrogenase/acetyl-CoA synthase delta subunit
1002340.AFCF01000063_gene618	3	E	Amino acid transport and metabolism (ATM)	Catalyzes the interconversion of methylthioribose-1- phosphate (MTR-1-P) into methylthioribulose-1-phosphate (MTRu-1- P)
1002340.AFCF01000063_gene620	1	E	Amino acid transport and metabolism (ATM)	Membrane dipeptidase (Peptidase family M19)
1002340.AFCF01000063_gene626	1	E	Amino acid transport and metabolism (ATM)	Ornithine cyclodeaminase/mu-crystallin family
1002340.AFCF01000064_gene132	1	E	Amino acid transport and metabolism (ATM)	Prephenate dehydrogenase
1002340.AFCF01000064_gene133	1	E	Amino acid transport and metabolism (ATM)	Aminotransferase class I and II
1002340.AFCF01000064_gene146	3	E	Amino acid transport and metabolism (ATM)	Membrane dipeptidase (Peptidase family M19)
1002340.AFCF01000064_gene157	5	E	Amino acid transport and metabolism (ATM)	Part of the ABC transporter complex UgpABCE involved in sn-glycerol-3-phosphate import. Responsible for energy coupling to the transport system
1002340.AFCF01000064_gene182	3	E	Amino acid transport and metabolism (ATM)	Bacterial extracellular solute-binding proteins, family 5 Middle
1002340.AFCF01000064_gene217	1	E	Amino acid transport and metabolism (ATM)	Belongs to the binding-protein-dependent transport system permease family
1002340.AFCF01000064_gene219	2	E	Amino acid transport and metabolism (ATM)	ATPases associated with a variety of cellular activities
1002340.AFCF01000064_gene221	8	E	Amino acid transport and metabolism (ATM)	branched-chain amino acid
1002340.AFCF01000064_gene225	1	E	Amino acid transport and metabolism (ATM)	Domain of unknown function (DUF1989)
1002340.AFCF01000065_gene2	3	E	Amino acid transport and metabolism (ATM)	Part of the ABC transporter complex PotABCD involved in spermidine putrescine import. Responsible for energy coupling to the transport system
1002340.AFCF01000065_gene56	8	E	Amino acid transport and metabolism (ATM)	Stereospecific condensation of phosphoenolpyruvate (PEP) and D-erythrose-4-phosphate (E4P) giving rise to 3-deoxy-D- arabino-heptulosonate-7-phosphate (DAHP)
1002340.AFCF01000065_gene5	2	E	Amino acid transport and metabolism (ATM)	FAD dependent oxidoreductase central domain
1002340.AFCF01000065_gene63	1	ET	Amino acid transport and metabolism (ATM)	Bacterial periplasmic substrate-binding proteins
1002340.AFCF01000065_gene66	2	E	Amino acid transport and metabolism (ATM)	ATPases associated with a variety of cellular activities
1002340.AFCF01000065_gene87	9	E	Amino acid transport and metabolism (ATM)	Belongs to the class-V pyridoxal-phosphate-dependent aminotransferase family. PhnW subfamily
1002340.AFCF01000065_gene90	1	E	Amino acid transport and metabolism (ATM)	Belongs to the class-III pyridoxal-phosphate-dependent aminotransferase family
1002340.AFCF01000065_gene92	4	E	Amino acid transport and metabolism (ATM)	Hydantoin racemase
1002340.AFCF01000066_gene314	2	EH	Amino acid transport and metabolism (ATM)	D-isomer specific 2-hydroxyacid dehydrogenase, NAD binding domain
1002340.AFCF01000066_gene401	2	E	Amino acid transport and metabolism (ATM)	Bacterial extracellular solute-binding proteins, family 5 Middle
1002340.AFCF01000066_gene416	6	E	Amino acid transport and metabolism (ATM)	Beta-eliminating lyase
1002340.AFCF01000066_gene433	1	E	Amino acid transport and metabolism (ATM)	LysE type translocator
1002340.AFCF01000067_gene272	27	EG	Amino acid transport and metabolism (ATM)	spore germination
1002340.AFCF01000068_gene2232	1	E	Amino acid transport and metabolism (ATM)	Threonine synthase N terminus
1002340.AFCF01000068_gene2257	1	EG	Amino acid transport and metabolism (ATM)	EamA-like transporter family
1002340.AFCF01000068_gene2292	2	E	Amino acid transport and metabolism (ATM)	FAD dependent oxidoreductase
1002340.AFCF01000070_gene3490	1	E	Amino acid transport and metabolism (ATM)	translation initiation factor activity
1002340.AFCF01000070_gene3494	2	E	Amino acid transport and metabolism (ATM)	FAD dependent oxidoreductase central domain
1002340.AFCF01000071_gene3500	17	ET	Amino acid transport and metabolism (ATM)	Bacterial periplasmic substrate-binding proteins
1002340.AFCF01000071_gene3501	45	E	Amino acid transport and metabolism (ATM)	ABC-type amino acid transport system permease component
1002340.AFCF01000071_gene3502	27	E	Amino acid transport and metabolism (ATM)	ABC-type amino acid transport system permease component
1002340.AFCF01000071_gene3503	16	E	Amino acid transport and metabolism (ATM)	ABC-type polar amino acid transport system ATPase component
1002340.AFCF01000071_gene3504	1	EM	Amino acid transport and metabolism (ATM)	Dihydrodipicolinate synthetase family
1002340.AFCF01000071_gene3506	11	E	Amino acid transport and metabolism (ATM)	FAD dependent oxidoreductase
1002340.AFCF01000071_gene3508	1	E	Amino acid transport and metabolism (ATM)	Proline racemase
1002340.AFCF01000072_gene3419	1	E	Amino acid transport and metabolism (ATM)	Ornithine cyclodeaminase/mu-crystallin family
1002340.AFCF01000072_gene3428	9	E	Amino acid transport and metabolism (ATM)	Belongs to the arginase family
1002340.AFCF01000073_gene3445	6	E	Amino acid transport and metabolism (ATM)	Presumably involved in the processing and regular turnover of intracellular proteins. Catalyzes the removal of unsubstituted N-terminal amino acids from various peptides
1002340.AFCF01000073_gene3458	1	E	Amino acid transport and metabolism (ATM)	Arginase family
1002340.AFCF01000073_gene3459	2	E	Amino acid transport and metabolism (ATM)	Arginase family
1002340.AFCF01000073_gene3460	3	E	Amino acid transport and metabolism (ATM)	Peptidase dimerisation domain
1002340.AFCF01000077_gene3047	2	E	Amino acid transport and metabolism (ATM)	Catalyzes the cleavage of L-allo-threonine and L- threonine to glycine and acetaldehyde
1002367.HMPREF0673_00485	11	E	Amino acid transport and metabolism (ATM)	IrrE N-terminal-like domain
1002367.HMPREF0673_00667	2	E	Amino acid transport and metabolism (ATM)	Catalyzes the conversion of urocanate to 4-imidazolone- 5-propionate
1002367.HMPREF0673_01202	1	EU	Amino acid transport and metabolism (ATM)	Peptidase, S9A B C family, catalytic domain protein
1002367.HMPREF0673_01386	2	E	Amino acid transport and metabolism (ATM)	Bifunctional PLP-dependent enzyme with beta-cystathionase and maltose regulon repressor activities
1002367.HMPREF0673_01899	2	E	Amino acid transport and metabolism (ATM)	Renal dipeptidase family protein
1002367.HMPREF0673_01959	1	EH	Amino acid transport and metabolism (ATM)	Psort location Cytoplasmic, score 8.96
1002367.HMPREF0673_02466	1	EG	Amino acid transport and metabolism (ATM)	Psort location CytoplasmicMembrane, score 10.00
1002367.HMPREF0673_02867	2	E	Amino acid transport and metabolism (ATM)	5-methyltetrahydrofolate--homocysteine methyltransferase
1002367.HMPREF0673_02909	1	E	Amino acid transport and metabolism (ATM)	The glycine cleavage system catalyzes the degradation of glycine
1002672.SAR11G3_00001	4	EH	Amino acid transport and metabolism (ATM)	Involved in the biosynthesis of branched-chain amino acids (BCAA). Catalyzes an alkyl-migration followed by a ketol- acid reduction of (S)-2-acetolactate (S2AL) to yield (R)-2,3- dihydroxy-isovalerate. In the isomerase reaction, S2AL is rearranged via a Mg-dependent methyl migration to produce 3- hydroxy-3-methyl-2-ketobutyrate (HMKB). In the reductase reaction, this 2-ketoacid undergoes a metal-…
1002672.SAR11G3_00002	3	E	Amino acid transport and metabolism (ATM)	ACT domain
1002672.SAR11G3_00003	10	EH	Amino acid transport and metabolism (ATM)	TIGRFAM acetolactate synthase, large subunit, biosynthetic type
1002672.SAR11G3_00013	11	CE	Amino acid transport and metabolism (ATM)	Isocitrate isopropylmalate dehydrogenase
[truncated: 535,948+ more rows]

## Sheet: Table S5
Supplementary Table S5. Pairwise PERMANOVA comparisons for the effect of the environment on the gene composition of microbiomes based on Bray-Curtis dissimilarities. Significance: "." indicates p<0.05, "*" indicates p<0.01, "**" indicates p≤0.001.
[truncated: 7 more rows]

[truncated: 3 more sheets: Table S6, Table S7, Table S8]
